# Supplementary material for: Clinical implementation of a multidisciplinary pipeline for genome sequencing in rare diseases: A prospective, multicenter, observational cohort study
Source: Clin Transl Med. 2025 Jul 10;15(7):e70401. doi: 10.1002/ctm2.70401 (PMC12245977; doi:10.1002/ctm2.70401)
Supplement: Supplementary file 2 — Supporting Information [file CTM2-15-e70401-s002.xlsx]

## Sheet: Table S1
Table S1. Positive results with pathogenic/likely pathogenic variants (n=104).
Test type	ID	Relation	Age	Sex	HPO	Disease Category	Result	Variant type	Gene or cytoband	Genomic position	Zygosity	HGVS c	HGVS p.	Segregation	Classfiication	Disease Name	OMIM number	Inheritance pattern
Trio	GTX23-VXEJ	Proband	13.7	Male	HP:0004904 (Maturity-onset diabetes of the young)	Endocrine disorders	POS	SNV	PKD1	16-2091175-C-T	Heterozygous	NM_001009944.3:c.11713-1G>A	NP_001009944.3:p.?	de novo	Pathogenic	Polycystic kidney disease 1	173900	Autosomal dominant
	GTX23-VXEJF	Father	53.8	Male	HP:0000819 (Diabetes mellitus)				-	-	-			-		-
	GTX23-VXEJM	Mother	50.2	Female	Healthy				-	-	-			-		-
Proband	GPX23-USLI	Proband	37.4	Male	HP:0001644 (Dilated cardiomyopathy),HP:0011675 (Arrhythmia),HP:0002092 (Pulmonary arterial hypertension)	Cardiovascular disorders	POS	CNV_DEL	TTN	NC_000002.12:g.178568806_178768620del	Heterozygous, mosaic			unknown	Pathogenic	Cardiomyopathy, dilated, 1G	604145	Autosomal dominant
Trio	GTX23-ODPY	Proband	1.4	Female	HP:0002023 (Anal atresia),HP:0001626 (Abnormality of the cardiovascular system)	Dysmorphic and congenital abnormality syndromes	POS	SNV	PTPN11	12-112450395-C-G	Heterozygous	NM_002834.5:c.215C>G	NP_002825.3:p.Ala72Gly	de novo	Pathogenic	Noonan syndrome 1	163950	Autosomal dominant
	GTX23-ODPYF	Father	37.1	Male	Healthy				-	-	-			-		-
	GTX23-ODPYM	Mother	38.4	Female	Healthy				-	-	-			-		-
Proband	GPX23-DQVH	Proband	32.6	Female	HP:0002092 (Pulmonary arterial hypertension),HP:0011834 (Moyamoya phenomenon)	Cardiovascular disorders	POS	SNV	RNF213	17-80369800-T-C	Heterozygous	NM_001256071.3:c.12358T>C	NP_001243000.2:p.Phe4120Leu	unknown	Likely pathogenic	Moyamoya disease 2, susceptibility to	607151	Autosomal dominant
Proband	GPX23-CTAG	Proband	34.6	Male	HP:0000256 (Macrocephaly),HP:0000957 (Cafe-au-lait spot),HP:0001067 (Neurofibromas),HP:0000256 (Macrocephaly),HP:0000957 (Cafe-au-lait spot),HP:0001067 (Neurofibromas)	Tumor syndrome	POS	SNV	NF1	17-31160232-T-A	Heterozygous	NM_001042492.3:c.288+1139T>A	NP_001035957.1:p.?	unknown	Likely pathogenic	Neurofibromatosis, type 1	162200	Autosomal dominant
Trio	GTX23-GLTY	Proband	2.2	Female	HP:0001263 (Global developmental delay),HP:0001252 (Muscular hypotonia),HP:0000271 (Abnormality of the face)	Neurodevelopmental disorder	POS	SNV	ASXL3	18-33744526-C-T	Heterozygous	NM_030632.3:c.4678C>T	NP_085135.1:p.Arg1560Ter	de novo	Pathogenic	Bainbridge-Ropers syndrome	615485	Autosomal dominant
	GTX23-GLTYF	Father	43.8	Male	Healthy				-	-	-			-		-
	GTX23-GLTYM	Mother	40.9	Female	Healthy				-	-	-			-		-
Trio	GTX23-PRGB	Proband	7.1	Male	HP:0001332 (Dystonia),HP:0002451 (Limb dystonia),HP:0001257 (Spasticity),HP:0009830 (Peripheral neuropathy),HP:0001629 (Ventricular septal defect),HP:0000047 (Hypospadias),HP:0001263 (Global developmental delay)	Neurodevelopmental disorder	POS	SNV	SPAST	2-32136636-T-G	heterozygous	NM_014946.4:c.1319T>G	NP_055761.2:p.Ile440Arg	de novo	Likely pathogenic	Spastic paraplegia 4, autosomal dominant	182601	Autosomal dominant
	GTX23-PRGBF	Father	44.7	Male	Healthy				-	-	-			-		-
	GTX23-PRGBM	Mother	39.4	Female	Healthy				-	-	-			-		-
Trio	GTX23-OQFN	Proband	2.5	Male	HP:0004322 (Short stature),HP:0001999 (Abnormal facial shape),HP:0000912 (Sprengel anomaly),HP:0001629 (Ventricular septal defect),HP:0000175 (Cleft palate)	Dysmorphic and congenital abnormality syndromes	POS	SNV	WBP11	12-14787431-A-AG	heterozygous	NM_016312.3:c.1559dup	NP_057396.1:p.Gly521TrpfsTer28	de novo	Pathogenic	Vertebral, cardiac, tracheoesophageal, renal, and limb defects	619227	Autosomal dominant
	GTX23-OQFNF	Father	39.5	Male	Healthy				-	-	-			-		-
	GTX23-OQFNM	Mother	36.1	Female	Healthy				-	-	-			-		-
Trio	GTX23-DBFI	Proband	0.9	Male	HP:0001790 (Nonimmune hydrops fetalis),HP:0001561 (Polyhydramnios),HP:0002202 (Pleural effusion),HP:0000364 (Hearing abnormality),HP:0000256 (Macrocephaly),HP:0000369 (Low-set ears),HP:0000347 (Micrognathia),HP:0000494 (Downslanted palpebral fissures),HP:0000316 (Hypertelorism),HP:0001276 (Hypertonia),HP:0000851 (Congenital hypothyroidism)	Dysmorphic and congenital abnormality syndromes	POS	SNV	FLNC	7-128845022-C-T	heterozygous	NM_001458.5:c.3557C>T	NP_001449.3:p.Ala1186Val	de novo	Pathogenic	FLNC-related disorder	102565	Autosomal dominant
	GTX23-DBFIF	Father	30.5	Male	Healthy				-	-	-			-		-
	GTX23-DBFIM	Mother	32.3	Female	Healthy				-	-	-			-		-
Trio	GTX23-XLBT	Proband	20.4	Female	HP:0031964 (Elevated serum alanine aminotransferase),HP:0002149 (Hyperuricemia),HP:0000147 (Polycystic ovaries),HP:0003077 (Hyperlipidemia)	Gastroenterology and Hepatology	POS	MT	MT-TL1	MT-3243-A-G	heteroplasmic (44.1%)	NC_012920.1:m.3243A>G		unaffected maternal	Pathogenic	Mitochondrial myopathy, encephalopathy, lactic acidosis, and stroke-like episodes; MELAS	540000	Mitochondrial inheritance
	GTX23-XLBTF	Father	53	Male	Healthy				-	-	-			-		-
	GTX23-XLBTM	Mother	48.7	Female	Healthy				-	-	heteroplasmic (12.9%)	NC_012920.1:m.3243A>G		-		-
Proband	GPX23-VPQY	Proband	38.1	Female	HP:0012326 (Abnormal celiac artery morphology),HP:0005292 (Intimal thickening in the coronary arteries),HP:0001629 (Ventricular septal defect),HP:0001681 (Angina pectoris)	Cardiovascular disorders	POS	SNV	RNF213	17-80385145-G-A	Homozygous	NM_001256071.3:c.14429G>A	NP_001243000.2:p.Arg4810Lys	unknown	Likely pathogenic	Moyamoya disease 2, susceptibility to	607151	Autosomal recessive
Duo	GDX23-UBRR	Proband	22.2	Male	HP:0000829 (Hypoparathyroidism),HP:0040077 (obsolete Abnormal concentration of calcium in blood),HP:0004363 (Abnormal circulating calcium concentration),HP:0002901 (Hypocalcemia),HP:0100530 (Abnormal calcium-phosphate regulating hormone level),HP:0001250 (Seizure)	Endocrine disorders	POS	SNV	CASR	3-122284317-T-G	heterozygous	NM_000388.4:c.2363T>G	NP_000379.3:p.Phe788Cys	unknown, not paternal	Pathogenic	Hypocalcemia, autosomal dominant	601198	Autosomal dominant
	GDX23-UBRRF	Father	60.5	Male	Healthy				-	-	-			-		-
Trio	GTX23-NIUH	Proband	0.5	Female	HP:0001539 (Omphalocele),HP:0001396 (Cholestasis),HP:0001263 (Global developmental delay),HP:0031510 (Linear earlobe crease),HP:0000158 (Macroglossia)	Neurodevelopmental disorder	POS	SNV	CDKN1C	11-2884735-GC-G	heterozygous	NM_001122630.2:c.721del	NP_001116102.1:p.Ala241ProfsTer20	unaffected maternal, imprinting	Likely pathogenic	Beckwith-Wiedemann syndrome	130650	Autosomal dominant
	GTX23-NIUHF	Father	40.6	Male	Healthy				-	-	-			-		-
	GTX23-NIUHM	Mother	34.4	Female	Healthy				CDKN1C	11-2884735-GC-G	heterozygous	NM_001122630.2:c.721del	NP_001116102.1:p.Ala241ProfsTer20	-		-
Trio	GTX23-AJWV	Proband	30	Female	HP:0000256 (Macrocephaly),HP:0000957 (Cafe-au-lait spot),HP:0000997 (Axillary freckling),HP:0001067 (Neurofibromas)	Tumor syndrome	POS	SNV	NF1	17-31229009-A-G	heterozygous	NM_001042492.3:c.2410-16A>G	NP_001035957.1:p.?	de novo	Pathogenic	Neurofibromatosis, type 1	162200	Autosomal dominant
	GTX23-AJWVF	Father	60.3	Male	Healthy				-	-	-			-		-
	GTX23-AJWVM	Mother	60.4	Female	Healthy				-	-	-			-		-
Trio+Sibling	GTX23-FRLX	Proband	2.7	Female	HP:0002376 (Developmental regression),HP:0002500 (Abnormality of the cerebral white matter),HP:0002134 (Abnormality of the basal ganglia),HP:0001272 (Cerebellar atrophy),HP:0001263 (Global developmental delay)	Neurodevelopmental disorder	POS	SNV+SNV	PMPCA PMPCA	9-136414639-G-C 9-136418646-C-T	heterozygous heterozygous	NM_015160.3:c.524G>C NM_015160.3:c.1082C>T	NP_055975.1:p.Arg175Pro NP_055975.1:p.Ser361Phe	Maternal Paternal	Pathogenic Likely pathogenic	Spinocerebellar ataxia, autosomal recessive 2	213200	Autosomal recessive
	GTX23-FRLXF	Father	45.4	Male	Healthy				PMPCA	9-136418646-C-T	heterozygous	NM_015160.3:c.1082C>T	NP_055975.1:p.Ser361Phe	-		-
	GTX23-FRLXM	Mother	33.1	Female	Healthy				PMPCA	9-136414639-G-C	heterozygous	NM_015160.3:c.524G>C	NP_055975.1:p.Arg175Pro	-		-
	GPX23-VBAV	Sibling	1.8	Female	HP:0001263 (Global developmental delay),HP:0002007 (Frontal bossing)	Neurodevelopmental disorder		SNV+SNV	PMPCA PMPCA	9-136414639-G-C 9-136418646-C-T	heterozygous heterozygous	NM_015160.3:c.524G>C NM_015160.3:c.1082C>T	NP_055975.1:p.Arg175Pro NP_055975.1:p.Ser361Phe	Maternal Paternal	Pathogenic Likely pathogenic	Spinocerebellar ataxia, autosomal recessive 2	213200	Autosomal recessive
Trio	GTX23-NOYJ	Proband	11.2	Female	HP:0001363 (Craniosynostosis),HP:0011324 (Multiple suture craniosynostosis),HP:0011318 (Bicoronal synostosis),HP:0001159 (Syndactyly)	Skeletal disorders	POS	SNV	TWIST1	7-19116945-T-TC	Heterozygous	NM_000474.4:c.376dup	NP_000465.1:p.Glu126GlyfsTer86	unaffected paternal_mosaic	Likely pathogenic	Saethre-Chotzen syndrome	101400	Autosomal dominant
	GTX23-NOYJF	Father	45.2	Male	Healthy				TWIST1	7-19116945-T-TC	Heterozygous (32%)
	GTX23-NOYJM	Mother	38.6	Female	Healthy				-	-	-
Trio+Sibling	GTX23-CBEH	Proband	3.3	Male	HP:0001642 (Pulmonic stenosis),HP:0000508 (Ptosis),HP:0000494 (Downslanted palpebral fissures),HP:0000369 (Low-set ears),HP:0000316 (Hypertelorism),HP:0000322 (Short philtrum),HP:0000219 (Thin upper lip vermilion),HP:0001159 (Syndactyly),HP:0001763 (Pes planus),HP:0001263 (Global developmental delay)	Neurodevelopmental disorder	POS	CNV_DEL	PUF60	NC_000008.11:g.143827051_143831347del	heterozygous			de novo		Verheij syndrome	615583	Autosomal dominant
	GTX23-CBEHF	Father	39.4	Male	Healthy
	GTX23-CBEHM	Mother	43.4	Female	Healthy
	GPX23-QBBU	Sibling	1.9	Male	HP:0001263 (Global developmental delay)	Neurodevelopmental disorder		SV	PUF60	NC_000008.11:g.143826764_143829402delins[AAAATT;143829032_143829228inv;GTCGACATTAGGGGCTGGGTACTGA]	heterozygous			de novo		Verheij syndrome	615583	Autosomal dominant
Trio	GTX23-AITJ	Proband	12.1	Male	HP:0001249 (Intellectual disability),HP:0001263 (Global developmental delay),HP:0000256 (Macrocephaly),HP:0000478 (Abnormality of the eye),HP:0000582 (Upslanted palpebral fissure),HP:0000316 (Hypertelorism),HP:0001513 (Obesity)	Neurodevelopmental disorder	POS	SNV	MYT1L	2-1792314-CACTT-C	heterozygous	NM_001329851.3:c.3423_3426del	NP_001316780.1:p.Ser1142ThrfsTer32	de novo	Likely pathogenic	Intellectual developmental disorder, autosomal dominant 39	616521	Autosomal dominant
	GTX23-AITJF	Father	41.3	Male	Healthy
	GTX23-AITJM	Mother	41.1	Female	Healthy
Duo	GDX23-SPJD	Proband	28.8	Female	HP:0000483 (Astigmatism), HP:0005584 (Renal cell carcinoma)	Tumor syndrome	POS	SNV	VHL	3-10146611-TA-T	heterozygous, mosaic	NM_000551.4:c.439del	NP_000542.1:p.Ile147PhefsTer12	unknown, not maternal	Likely pathogenic	Von Hippel-Lindau syndrome	193300	Autosomal dominant
	GDX23-SPJDM	Mother	51.3	Female	Healthy				-	-	-			-		-
Duo	GDX23-EMKB	Proband	41.4	Male	HP:0007675 (Progressive night blindness),HP:0012622 (Chronic kidney disease)	Ophthalmological disorders	POS	SNV	RP2	X-46837201-AGGTAATGAAAGTCGTGTAGCCGCCGTCTCAGCCTCCCTGAGCCGCTCCGCCAGGTCCCTTACGGCCC-A	hemizygous	NM_006915.3:c.102+2_102+68del	NP_008846.2:p.?	unaffected maternal	Likely pathogenic	Retinitis pigmentosa 2	312600	X-linked
	GDX23-EMKBM	Mother	65.5	Female	Healthy				RP2	X-46837201-AGGTAATGAAAGTCGTGTAGCCGCCGTCTCAGCCTCCCTGAGCCGCTCCGCCAGGTCCCTTACGGCCC-A	heterozygous	NM_006915.3:c.102+2_102+68del	NP_008846.2:p.?	-		-
Trio	GTX23-SWKE	Proband	0.7	Female	HP:0000175 (Cleft palate),HP:0002652 (Skeletal dysplasia),HP:0040111 (Bilateral external ear deformity)	Dysmorphic and congenital abnormality syndromes	POS	SNV+SNV	GJB2 GJB2	13-20189473-C-T 13-20189346-AG-A	heterozygous heterozygous	NM_004004.6:c.109G>A NM_004004.6:c.235del	NP_003995.2:p.Val37Ile NP_003995.2:p.Leu79CysfsTer3	Paternal Maternal	Pathogenic Pathogenic	Deafness, autosomal recessive 1A	220290	Autosomal recessive
	GTX23-SWKEF	Father	45	Male	Healthy				GJB2	13-20189473-C-T	heterozygous	NM_004004.6:c.109G>A	NP_003995.2:p.Val37Ile	-
	GTX23-SWKEM	Mother	42.2	Female	Healthy				GJB2	13-20189346-AG-A	heterozygous	NM_004004.6:c.235del	NP_003995.2:p.Leu79CysfsTer3	-
Trio	GTX23-SYGS	Proband	2	Male	HP:0000526 (Aniridia)	Ophthalmological disorders	POS	CNV_DEL	11p13	NC_000011.10:g.31499233_31965274del	heterozygous			de novo	Pathogenic	Wilms tumor, aniridia, genitourinary anomalies and impaired intellectual development syndrome	194072	Autosomal dominant
	GTX23-SYGSF	Father	40.7	Male	Healthy
	GTX23-SYGSM	Mother	35.6	Female	Healthy
Trio	GTX23-AOSM	Proband	11.5	Male	HP:0001263 (Global developmental delay), HP:0000729 (Autistic feature), HP:0007359 (Focal seizures)	Neurodevelopmental disorder	POS	SNV	PAK1	11-77337403-G-C	heterozygous	NM_002576.5:c.1137C>G	NP_002567.3:p.Phe379Leu	de novo	Likely pathogenic	Intellectual developmental disorder with macrocephaly, seizures, and speech delay	618158	Autosomal dominant
	GTX23-AOSMF	Father	46.4	Male	Healthy
	GTX23-AOSMM	Mother	41.4	Female	Healthy
Proband+Child	GPX23-OLII	Proband	36.5	Female	HP:0002384 (Focal impaired awareness seizure)	Neurology disorder	POS	CNV_DEL	CACNA1A	NC_000019.10:g.(?_13224040)_(13230543_?)del	heterozygous			unknown	Likely pathogenic	CACNA1A-related disorder	601011	Autosomal dominant
	GPX23-PMOB	Child	9.1	Female	HP:0001250 (Seizure)	Neurology disorder		CNV_DEL	CACNA1A	NC_000019.10:g.(?_13224040)_(13230543_?)del	heterozygous
Trio+Sibling	GTX23-FNNR	Proband	10.4	Male	HP:0040168 (Focal seizures, afebril),HP:0001249 (Intellectual disability),HP:0007018 (Attention deficit hyperactivity disorder)	Neurodevelopmental disorder	POS	SNV	SCN1A	2-166054746-T-C	heterozygous	NM_001165963.4:c.494A>G	NP_001159435.1:p.Tyr165Cys	de novo	Likely pathogenic	Dravet syndrome	607208	Autosomal dominant
	GTX23-FNNRF	Father	39.3	Male	Healthy
	GTX23-FNNRM	Mother	38.7	Female	Healthy
	GPX23-VZCZ	Sibling	13.3	Male	HP:0007018 (Attention deficit hyperactivity disorder),HP:0007302 (Bipolar affective disorder),HP:0001249 (Intellectual disability)	Neurodevelopmental disorder
Trio	GTX23-WNIM	Proband	20.4	Male	HP:0000093 (Proteinuria),HP:0000090 (Nephronophthisis),HP:0012622 (Chronic kidney disease)	Renal and urinary tract disorders	POS	SNV+SNV	ABCC6 ABCC6	16-16154767-G-A 16-16198076-T-C	heterozygous heterozygous	NM_001171.6:c.4069C>T NM_001171.6:c.1283A>G	NP_001162.5:p.Arg1357Trp NP_001162.5:p.Asn428Ser	Maternal Paternal	Likely pathogenic Likely pathogenic	Pseudoxanthoma elasticum	264800	Autosomal recessive
	GTX23-WNIMF	Father	54	Male	Healthy				ABCC6	16-16198076-T-C	heterozygous	NM_001171.6:c.1283A>G	NP_001162.5:p.Asn428Ser	-		-
	GTX23-WNIMM	Mother	49.3	Female	Healthy				ABCC6	16-16154767-G-A	heterozygous	NM_001171.6:c.4069C>T	NP_001162.5:p.Arg1357Trp	-		-
Trio	GTX23-SPXW	Proband	29.2	Female	HP:0006785 (Limb-girdle muscular dystrophy),HP:0003690 (Limb muscle weakness),HP:0002093 (Respiratory insufficiency)	Neurology disorder	POS	SNV+SNV SNV	DYSF DYSF GMPPB	2-71570277-T-C 2-71551632-G-A 3-49722983-C-A	heterozygous heterozygous homozygous	NM_001130987.2:c.3028T>C NM_001130987.2:c.1718G>A NM_021971.4:c.391G>T	NP_001124459.1:p.Trp1010Arg NP_001124459.1:p.Arg573Gln NP_068806.2:p.Gly131Cys	Maternal Paternal Paternal and Maternal	Likely pathogenic Likely pathogenic VUS	Muscular dystrophy, limb-girdle, autosomal recessive 2 Muscular dystrophy-dystroglycanopathy (limb-girdle), type C, 14	253601 615352	Autosomal recessive Autosomal recessive
	GTX23-SPXWF	Father	60.6	Male	Healthy				DYSF GMPPB	2-71551632-G-A 3-49722983-C-A	heterozygous heterozygous	NM_001130987.2:c.1718G>A NM_021971.4:c.391G>T	NP_001124459.1:p.Arg573Gln NP_068806.2:p.Gly131Cys	-		-
	GTX23-SPXWM	Mother	59.8	Female	Healthy				DYSF GMPPB	2-71570277-T-C 3-49722983-C-A	heterozygous heterozygous	NM_001130987.2:c.3028T>C NM_021971.4:c.391G>T	NP_001124459.1:p.Trp1010Arg NP_068806.2:p.Gly131Cys	-		-
Trio+Sibling	GTX23-JMNV	Proband	37	Male	HP:0000505 (Visual impairment),HP:0007675 (Progressive night blindness)	Ophthalmological disorders	POS	SNV+SNV	LCA5 LCA5	6-79493633-G-A 6-79513441-T-C	heterozygous heterozygous	NM_001122769.3:c.838C>T NM_001122769.3:c.491A>G	NP_001116241.1:p.Arg280Ter NP_001116241.1:p.His164Arg	Maternal Paternal	Pathogenic Likely pathogenic	Leber congenital amaurosis 5	604537	Autosomal recessive
	GTX23-JMNVF	Father	67.2	Male	Healthy				LCA5	6-79513441-T-C	heterozygous	NM_001122769.3:c.491A>G	NP_001116241.1:p.His164Arg	-		-
	GTX23-JMNVM	Mother	63.6	Female	Healthy				LCA5	6-79493633-G-A	heterozygous	NM_001122769.3:c.838C>T	NP_001116241.1:p.Arg280Ter	-		-
	GPX23-BRJA	Sibling	34.7	Male	HP:0007675 (Progressive night blindness)	Ophthalmological disorders		SNV+SNV	LCA5 LCA5	6-79493633-G-A 6-79513441-T-C	heterozygous heterozygous	NM_001122769.3:c.838C>T NM_001122769.3:c.491A>G	NP_001116241.1:p.Arg280Ter NP_001116241.1:p.His164Arg	Maternal Paternal		Leber congenital amaurosis 5	604537	Autosomal recessive
Trio	GTX23-UGGN	Proband	12.8	Male	HP:0002718 (Recurrent bacterial infections),HP:0001596 (Alopecia),HP:0002110 (Bronchiectasis)	Haematological and immunological disorders	POS	SNV	NFKB2	10-102402268-C-CA	heterozygous	NM_001322934.2:c.2596dup	NP_001309863.1:p.Ser866LysfsTer20	de novo	Pathogenic	Immunodeficiency, common variable, 10	615577	Autosomal dominant
	GTX23-UGGNF	Father	44.4	Male	Healthy				-	-	-			-		-
	GTX23-UGGNM	Mother	43.1	Female	Healthy
Trio	GTX23-ZMIG	Proband	8.7	Male	HP:0002937 (Hemivertebrae),HP:0000238 (Hydrocephalus),HP:0002414 (Spina bifida)	Skeletal disorders	POS	SNV	TBX6	16-30086291-GC-G	heterozygous	NM_004608.4:c.1244del	NP_004599.2:p.Gly415AlafsTer105	affected paternal	Likely pathogenic	Spondylocostal dysostosis 5	122600	Autosomal dominant
	GTX23-ZMIGF	Father	46.5	Male	HP:0002937 (Hemivertebrae)				TBX6	16-30086291-GC-G	heterozygous	NM_004608.4:c.1244del	NP_004599.2:p.Gly415AlafsTer105	-		-
	GTX23-ZMIGM	Mother	42.7	Female	Healthy				-	-	-			-		-
Trio	GTX23-ONCS	Proband	4.2	Female	HP:0005339 (Abnormality of complement system),HP:0000800 (Cystic renal dysplasia),HP:0001955 (Unexplained fevers),HP:0001631 (Atrial septal defect),HP:0000851 (Congenital hypothyroidism)	Dysmorphic and congenital abnormality syndromes	POS	CNV_DEL	FOXP1	NC_000003.12:g.68253607_72096454del	heterozygous			de novo	Pathogenic	3p14.1p13 deletion		Autosomal dominant
	GTX23-ONCSF	Father	36.3	Male	Healthy									-		-
	GTX23-ONCSM	Mother	35.9	Female	Healthy									-		-
Trio	GTX23-QNNL	Proband	3.6	Female	HP:0001290 (Generalized hypotonia),HP:0002007 (Frontal bossing),HP:0000508 (Ptosis),HP:0006099 (Metacarpophalangeal joint hyperextensibility)	Neurodevelopmental disorder	POS	CNV_DEL	SMARCC2	NC_000012.12:g.56170660_56172925del	heterozygous			affected paternal	Likel pathogenic	Coffin-Siris syndrome 8	618362	Autosomal dominant
	GTX23-QNNLF	Father	32.2	Male	HP:0002342 (Intellectual disability, moderate)	Neurodevelopmental disorder			SMARCC2	NC_000012.12:g.56170660_56172925del	heterozygous			-		-
	GTX23-QNNLM	Mother	31.4	Female	HP:0002342 (Intellectual disability, moderate)	Neurodevelopmental disorder								-		-
Trio+Sibling	GTX23-LVCX	Proband	13.5	Male	HP:0000526 (Aniridia),HP:0012643 (Foveal hypopigmentation),HP:0000613 (Photophobia)	Ophthalmological disorders	POS	SNV	PAX6	11-31806844-C-T	heterozygous	NM_001368894.2:c.-52+5G>A	NP_001355823.1:p.?	affected maternal	Likel pathogenic	Aniridia	106210	Autosomal dominant
	GTX23-LVCXF	Father	42.1	Male	Healthy				-	-	-					-
	GTX23-LVCXM	Mother	41.1	Female	HP:0000526 (Aniridia),HP:0000613 (Photophobia),HP:0012643 (Foveal hypopigmentation)	Ophthalmological disorders			PAX6	11-31806844-C-T	heterozygous	NM_001368894.2:c.-52+5G>A	NP_001355823.1:p.?			Aniridia	106210	Autosomal dominant
	GPX23-RRWF	Sibling	9.8	Female	HP:0000526 (Aniridia),HP:0000613 (Photophobia),HP:0012643 (Foveal hypopigmentation)	Ophthalmological disorders			PAX6	11-31806844-C-T	heterozygous	NM_001368894.2:c.-52+5G>A	NP_001355823.1:p.?			Aniridia	106210	Autosomal dominant
Trio	GTX23-UJMG	Proband	25.7	Female	HP:0000505 (Visual impairment),HP:0007675 (Progressive night blindness),HP:0000529 (Progressive visual loss)	Ophthalmological disorders	POS	SNV	TULP1	6-35511648-C-T	homozygous	NM_003322.6:c.349G>A	NP_003313.3:p.Glu117Lys	paternal and maternal	Likel pathogenic	Retinitis pigmentosa 14	600132	Autosomal recessive
	GTX23-UJMGF	Father	56.1	Male	Healthy				TULP1	6-35511648-C-T	Heterozygous	NM_003322.6:c.349G>A	NP_003313.3:p.Glu117Lys
	GTX23-UJMGM	Mother	53.2	Female	Healthy				TULP1	6-35511648-C-T	Heterozygous	NM_003322.6:c.349G>A	NP_003313.3:p.Glu117Lys
Trio	GTX23-FMYO	Proband	19.4	Male	HP:0005701 (Multiple enchondromatosis),HP:0001337 (Tremor),HP:0004395 (Malnutrition)	Tumor syndrome	POS	SNV	EXT1	8-117807352-TGCC-TGAGGA	heterozygous	NM_000127.3:c.1745_1746delinsTCCT	NP_000118.2:p.Trp582PhefsTer40	affected maternal	Likel pathogenic	Exostoses, multiple, type 1	133700	Autosomal dominant
	GTX23-FMYOF	Father	55.2	Male	Healthy				-	-	-			-		-
	GTX23-FMYOM	Mother	58	Female	Healthy				EXT1	8-117807352-TGCC-TGAGGA	heterzygous	NM_000127.3:c.1745_1746delinsTCCT	NP_000118.2:p.Trp582PhefsTer40	-		-
Trio	GTX23-YTEH	Proband	15.4	Male	HP:0000256 (Macrocephaly),HP:0000957 (Cafe-au-lait spot),HP:0000997 (Axillary freckling)	Dysmorphic and congenital abnormality syndromes	POS	SNV	NF1	17-31327710-T-TCCGGACCCGCTGGGAACTGTCACAGCCCGACTCTATCCCCCAACACA	heterozygous	NM_001042492.3:c.5483_5529dup	NP_001035957.1:p.Lys1844GlyfsTer35	de novo	pathogenic	Neurofibromatosis, type 1	162200	Autosomal dominant
	GTX23-YTEHF	Father	52.1	Male	Healthy
	GTX23-YTEHM	Mother	48.9	Female	Healthy				-	-	-			-		-
Proband	GPX23-AIYQ	Proband	35.2	Female	HP:0000256 (Macrocephaly),HP:0000957 (Cafe-au-lait spot),HP:0000997 (Axillary freckling),HP:0001067 (Neurofibromas)	Tumor syndrome	POS	SNV	NF1	17-31329933-T-G	Heteroygous	NM_001042492.3:c.5610-363T>G	NP_001035957.1:p.?	unknown	Likel pathogenic	Neurofibromatosis, type 1	162200	Autosomal dominant
Trio	GTX23-FYBH	Proband	8.3	Female	HP:0000925 (Abnormality of the vertebral column),HP:0001999 (Abnormal facial shape),HP:0000508 (Ptosis),HP:0000316 (Hypertelorism),HP:0002857 (Genu valgum),HP:0030084 (Clinodactyly)	Skeletal disorders	POS	SNV	NOTCH2	1-119915643-TG-T	heteroygous	NM_024408.4:c.7078del	NP_077719.2:p.Gln2360SerfsTer6	de novo	Likel pathogenic	Hajdu-Cheney syndrome	102500	Autosomal dominant
	GTX23-FYBHF	Father	38.7	Male	HP:0002857 (Genu valgum)	Skeletal disorders
	GTX23-FYBHM	Mother	37.4	Female	Healthy
Proband+Sibling	GPX23-WMWC	Proband	62.6	Female	HP:0002650 (Scoliosis),HP:0000938 (Osteopenia),HP:0010615 (Angiofibromas),HP:0001392 (Abnormality of the liver)	Skeletal disorders	POS	SNV+SNV	COL1A1 CYLD	17-50188529-C-T 16-50777915-C-A	Heterozygous Heterozygous	NM_000088.4:c.3207+1G>A NM_001378743.1:c.1112C>A	NM_000088.4:c.3207+1G>A NP_001365672.1:p.Ser371Ter	unknown		Osteogenesis imperfecta, type I Cylindromatosis, familial	166200 132700	Autosomal dominant Autosomal dominant
	GPX23-QILG	Sibling	52.5	Female	HP:0010615 (Angiofibromas)	Dysmorphic and congenital abnormality syndromes		SNV	CYLD	16-50777915-C-A	Heterozygous	NM_001378743.1:c.1112C>A	NP_001365672.1:p.Ser371Ter	unknown	Pathogenic	Cylindromatosis, familial	132700	Autosomal dominant
Trio	GTX23-DHLK	Proband	11.3	Male	HP:0006772 (Renal angiomyolipoma),HP:0000107 (Renal cyst)	Renal and urinary tract disorders	POS	CNV_DEL	TSC2	NC_000016.10:g.2070249_2072544del	heterozygous			de novo	Likel pathogenic	Tuberous sclerosis-2	613254	Autosomal dominant
	GTX23-DHLKF	Father	49	Male	Healthy				-	-	-			-		-
	GTX23-DHLKM	Mother	42.1	Female	Healthy				-	-	-			-		-
Trio	GTX23-YYPS	Proband	3.8	Male	HP:0001263 (Global developmental delay),HP:0000316 (Hypertelorism),HP:0000494 (Downslanted palpebral fissures),HP:0000470 (Short neck)	Neurodevelopmental disorder	POS	SNV	PTPN11	12-112450368-A-G	heterozygous	NM_002834.5:c.188A>G	NP_002825.3:p.Tyr63Cys	de novo	Pathogenic	Noonan syndrome 1	163950	Autosomal dominant
	GTX23-YYPSF	Father	43.4	Male	Healthy				-	-	-			-		-
	GTX23-YYPSM	Mother	43.3	Female	Healthy				-	-	-			-		-
Trio	GTX23-UYYT	Proband	1.2	Female	HP:0000124 (Renal tubular dysfunction),HP:0000083 (Renal insufficiency),HP:0000107 (Renal cyst),HP:0002643 (Neonatal respiratory distress)	Dysmorphic and congenital abnormality syndromes	POS	SNV+SNV	ACE ACE	17-63483494-C-T 17-63477097-G-A	heterozygous heterozygous	NM_000789.4:c.1522C>T NM_000789.4:c.3G>A	NP_000780.1:p.Arg508Ter NP_000780.1:p.Met1?	paternal maternal	Pathogenic Likely pathogenic	Renal tubular dysgenesis	267430	Autosomal recessive
	GTX23-UYYTF	Father	33.1	Male	Healthy				ACE	17-63477097-G-A	heterozygous	NM_000789.4:c.3G>A	NP_000780.1:p.Met1?	-		-
	GTX23-UYYTM	Mother	33.1	Female	Healthy				ACE	17-63483494-C-T	heterozygous	NM_000789.4:c.1522C>T	NP_000780.1:p.Arg508Ter	-		-
Duo	GDX23-GIAJ	Proband	2.3	Male	HP:0001263 (Global developmental delay),HP:0000729 (Autistic behavior)	Neurodevelopmental disorder	POS	CNV_DEL	16p11.2	NC_000016.10:g.(?_28823260)_(28986714_?)del	heterozygous			unknown, not paternal		Chromosome 16p11.2 deletion syndrome, 220kb	613444	Autosomal dominant
	GDX23-GIAJF	Father	41.7	Male	Healthy									-		-
Trio	GTX23-SFQJ	Proband	1.4	Male	HP:0008689 (Bilateral cryptorchidism),HP:0001655 (Patent foramen ovale),HP:0002553 (Highly arched eyebrow),HP:0000347 (Micrognathia),HP:0000286 (Epicanthus),HP:0006610 (Wide intermamillary distance),HP:0004207 (Abnormal 5th finger morphology),HP:0000954 (Single transverse palmar crease),HP:0000364 (Hearing abnormality),HP:0001629 (Ventricular septal defect)	Dysmorphic and congenital abnormality syndromes	POS	SNV	NIPBL	5-37045547-C-G	heterozygous	NM_133433.4:c.6448C>G	NP_597677.2:p.Leu2150Val	de novo	Likel pathogenic	Cornelia de Lange syndrome 1	122470	Autosomal dominant
	GTX23-SFQJF	Father	40.1	Male	Healthy									-		-
	GTX23-SFQJM	Mother	34.8	Female	Healthy									-		-
Trio	GTX23-FFJX	Proband	33.6	Male	HP:0000957 (Cafe-au-lait spot),HP:0001003 (Multiple lentigines),HP:0007440 (Generalized hyperpigmentation)	Dermatological disorders	POS	SNV	KITLG	12-88518735-C-T	heterozygous	NM_000899.5:c.325G>A	NP_000890.1:p.Asp109Asn	de novo	Likel pathogenic	Hyperpigmentation with or without hypopigmentation	145250	Autosomal dominant
	GTX23-FFJXF	Father	64.2	Male	Healthy
	GTX23-FFJXM	Mother	61.8	Female	Healthy
Trio	GTX23-BQEI	Proband	10.9	Female	HP:0001642 (Pulmonic stenosis),HP:0001629 (Ventricular septal defect),HP:0000465 (Webbed neck),HP:0002650 (Scoliosis),HP:0000369 (Low-set ears),HP:0004322 (Short stature)	Dysmorphic and congenital abnormality syndromes	POS	SNV	CHD7	8-60742384-C-A	heterozygous	NM_017780.4:c.952C>A	NP_060250.2:p.Leu318Ile	de novo	Likel pathogenic	CHARGE syndrome	214800	Autosomal dominant
	GTX23-BQEIF	Father	47.8	Male	Healthy
	GTX23-BQEIM	Mother	49.2	Female	Healthy
Trio	GTX23-DRAG	Proband	8.2	Male	HP:0002023 (Anal atresia),HP:0006705 (Abnormal atrioventricular valve morphology),HP:0000960 (Sacral dimple),HP:0002023 (Anal atresia), HP:0001290 Hypotoni	Dysmorphic and congenital abnormality syndromes	POS	EXP	DMPK	NC_000019.10:g.45770205CAG[106]	heterozygous	NM_004409.5:c.*224CTG[106]	NP_004400.4:p.?	paternal	Pathogenic	Myotonic dystrophy 1	160900	Autosomal dominant
	GTX23-DRAGF	Father	48	Male	Healthy				DMPK	NC_000019.10:g.45770205CAG[58]	heterozygous	NM_004409.5:c.*224CTG[58]	NP_004400.4:p.?
	GTX23-DRAGM	Mother	46.7	Female	Healthy
Duo	GDX23-OUJO	Proband	24.3	Male	HP:0002123 (Generalized myoclonic seizure),HP:0000256 (Macrocephaly),HP:0001249 (Intellectual disability),HP:0000326 (Abnormality of the maxilla),HP:0012745 (Short palpebral fissure)	Neurodevelopmental disorder	POS	SNV	ARFGEF1	8-67277412-ATG-A	Heterozygous	NM_006421.5:c.1071_1072del	NP_006412.2:p.Ile358TrpfsTer7	unknown, not paternal	Likel pathogenic	Developmental delay, impaired speech, and behavioral abnormalities, with or without seizures	619964	Autosomal dominant
	GDX23-OUJOF	Father	57.1	Male	Healthy				-	-	-			-		-
Trio	GTX23-TADK	Proband	9	Male	HP:0031165 (Multifocal seizures),HP:0001392 (Abnormality of the liver),HP:0000717 (Autism)	Neurodevelopmental disorder	POS	SNV	COL4A5	X-108578301-G-T	Hemizygous	NM_033380.3:c.698G>T	NP_203699.1:p.Gly233Val	Unaffected maternal	Likel pathogenic	Alport syndrome 1, X-linked	301050	X-linked dominant
	GTX23-TADKF	Father	44.1	Male	Healthy				-	-	-
	GTX23-TADKM	Mother	40.6	Female	Healthy				COL4A5	X-108578301-G-T	heterozygous	NM_033380.3:c.698G>T	NP_203699.1:p.Gly233Val
Trio	GTX23-LLGQ	Proband	1.8	Female	HP:0000581 (Blepharophimosis),HP:0001263 (Global developmental delay),HP:0000316 (Hypertelorism),HP:0012745 (Short palpebral fissure),HP:0012368 (Flat face),HP:0000293 (Full cheeks),HP:0000322 (Short philtrum),HP:0010804 (Tented upper lip vermilion)	Neurodevelopmental disorder	POS	SNV	FOXL2	3-138945697-GC-G	Heterozygous	NM_023067.4:c.1025del	NP_075555.1:p.Gly342AlafsTer14	de novo	Pathogenic	Blepharophimosis, epicanthus inversus, and ptosis, type 1	110100	Autosomal dominant
	GTX23-LLGQF	Father	38	Male	Healthy				-	-	-			-		-
	GTX23-LLGQM	Mother	33.1	Female	Healthy				-	-	-			-		-
Duo+Sibling	GDX23-ZSPW	Proband	38.9	Female	HP:0000486 (Strabismus),HP:0000508 (Ptosis)	Ophthalmological disorders	POS	SNV	TUBB3	16-89933512-G-A	heterozygous	NM_006086.4:c.211G>A	NP_006077.2:p.Gly71Arg	affected maternal	Pathogenic	Fibrosis of extraocular muscles, congenital, 3A	600638	Autosomal dominant
	GDX23-ZSPWM	Mother	61.5	Female	Healthy				-	-	-			-		-
	GPX23-IJCG	형제	37.1	Female	HP:0000486 (Strabismus)	Ophthalmological disorders		SNV	TUBB3	16-89933512-G-A	heterozygous					Fibrosis of extraocular muscles, congenital, 3A	600638	Autosomal dominant
Trio	GTX23-WMDF	Proband	3	Male	HP:0001548 (Overgrowth),HP:0000098 (Tall stature),HP:0000275 (Narrow face),HP:0000268 (Dolichocephaly),HP:0002007 (Frontal bossing),HP:0000494 (Downslanted palpebral fissures),HP:0005692 (Joint hyperflexibility),HP:0100807 (Long fingers),HP:0001763 (Pes planus)	Dysmorphic and congenital abnormality syndromes	POS	SNV	FBN1	15-48488148-T-C	heterozygous	NM_000138.5:c.3302A>G	NP_000129.3:p.Tyr1101Cys	de novo	Pathogenic	Marfan syndrome	154700	Autosomal dominant
	GTX23-WMDFF	Father	39	Male	Healthy				-	-	-			-		-
	GTX23-WMDFM	Mother	36.8	Female	Healthy				-	-	-			-		-
Trio	GTX23-RHCF	Proband	13.1	Male	HP:0002904 (Hyperbilirubinemia)	Gastroenterology and Hepatology	POS	SNV+SV	SLCO1B1 SLCO1B3	12-21222355-C-T NC_000012.12:g.20861159_20861160ins[(5994); 20861141_20861159]	homozygous homozygous	NM_006446.5:c.1738C>T	NP_006437.3:p.Arg580Ter	Paternal and Maternal Paternal and maternal	Pathogenic Pathogenic	Hyperbilirubinemia, Rotor type, digenic	237450	Digenic recessive
	GTX23-RHCFF	Father	44.8	Male	Healthy				SLCO1B1 SLCO1B3	12-21222355-C-T NC_000012.12:g.20861159_20861160ins[(5994); 20861141_20861159]	Heterozygous Heterozygous	NM_006446.5:c.1738C>T	NP_006437.3:p.Arg580Ter	-		-
	GTX23-RHCFM	Mother	44.2	Female	Healthy				SLCO1B1 SLCO1B3	12-21222355-C-T NC_000012.12:g.20861159_20861160ins[(5994); 20861141_20861159]	Heterozygous Heterozygous	NM_006446.5:c.1738C>T	NP_006437.3:p.Arg580Ter	-		-
Trio	GTX23-RGQY	Proband	1	Male	HP:0012646 (Retractile testis),HP:0011667 (Bilateral superior vena cava with bridging vein),HP:0001639 (Hypertrophic cardiomyopathy),HP:0000750 (Delayed speech and language development),HP:0011220 (Prominent forehead),HP:0000307 (Pointed chin),HP:0000316 (Hypertelorism),HP:0000343 (Long philtrum)	Dysmorphic and congenital abnormality syndromes	POS	SNV	FHOD3	18-36652866-A-G	heterozygous	NM_001281740.3:c.1583A>G	NP_001268669.1:p.Tyr528Cys	Unaffected maternal	Pathogenic	Cardiomyopathy, familial hypertrophic, 28	619402	Autosomal dominant
	GTX23-RGQYF	Father	47	Male	Healthy				-	-	-			-		-
	GTX23-RGQYM	Mother	37	Female	Healthy				-	18-36652866-A-G	heterozygous	NM_001281740.3:c.1583A>G	NP_001268669.1:p.Tyr528Cys	-		-
Trio+Sibling	GTX23-WQIO	Proband	5	Female	HP:0000526 (Aniridia),HP:0011342 (Mild global developmental delay),HP:0000639 (Nystagmus),HP:0007018 (Attention deficit hyperactivity disorder),HP:0002131 (Episodic ataxia)	Ophthalmological disorders	POS	SNV	PAX6	11-31802759-A-G	heterozygous	NM_001368894.2:c.86T>C	NP_001355823.1:p.Ile29Thr	de novo	Likel pathogenic	Aniridia	106210	Autosomal dominant
	GTX23-WQIOF	Father	41	Male	Healthy				-	-	-			-		-
	GTX23-WQIOM	Mother	35	Female	Healthy				-	-	-			-		-
	GPX23-CPZI	형제	5	Female	HP:0000526 (Aniridia),HP:0011342 (Mild global developmental delay),HP:0000639 (Nystagmus),HP:0007018 (Attention deficit hyperactivity disorder),HP:0002131 (Episodic ataxia)	Neurodevelopmental disorder		SNV	PAX6	11-31802759-A-G	heterozygous	NM_001368894.2:c.86T>C	NP_001355823.1:p.Ile29Thr		Likel pathogenic	Aniridia	106210	Autosomal dominant
Trio	GTX23-RDND	Proband	8	Female	HP:0001263 (Global developmental delay),HP:0001999 (Abnormal facial shape),HP:0003502 (Mild short stature)	Neurodevelopmental disorder	POS	SNV	ZNF292	6-87259788-AG-A	heterozygous	NM_015021.3:c.6160del	NP_055836.1:p.Glu2054LysfsTer6	de novo	Pathogenic	Intellectual developmental disorder, autosomal dominant 64	619188	Autosomal dominant
	GTX23-RDNDF	Father	38	Male	Healthy				-	-	-			-		-
	GTX23-RDNDM	Mother	31	Female	Healthy				-	-	-			-		-
Trio	GTX23-FGOT	Proband	8	Female	HP:0000256 (Macrocephaly),HP:0000957 (Cafe-au-lait spot),HP:0000997 (Axillary freckling)	Dysmorphic and congenital abnormality syndromes	POS	SNV	NF1	17-31183310-T-A	heterozygous	NM_001042492.3:c.888+645T>A	NP_001035957.1:p.?	de novo	Likel pathogenic	Neurofibromatosis, type 1	162200	Autosomal dominant
	GTX23-FGOTF	Father	43	Male	Healthy				-	-	-			-		-
	GTX23-FGOTM	Mother	42	Female	Healthy				-	-	-			-		-
Trio	GTX23-ETEU	Proband	2	Female	HP:0001646 (Abnormal aortic valve morphology),HP:0010880 (Increased nuchal translucency),HP:0001999 (Abnormal facial shape),HP:0001249 (Intellectual disability)	Neurodevelopmental disorder	POS	SNV	SETD5	3-9435855-GAA-G	heterozygous	NM_001080517.3:c.520_521del	NP_001073986.1:p.Lys174GlufsTer20	de novo	Pathogenic	Intellectual developmental disorder, autosomal dominant 23	615761	Autosomal dominant
	GTX23-ETEUF	Father	35	Male	Healthy				-	-	-			-		-
	GTX23-ETEUM	Mother	31	Female	Healthy				-	-	-			-		-
Trio	GTX23-KGVT	Proband	8	Male	HP:0001263 (Global developmental delay),HP:0001999 (Abnormal facial shape)	Neurodevelopmental disorder	POS	SNV	TCF4	18-55269901-ATGGAAAG-A	heterozygous	NM_001083962.2:c.845_851del	NP_001077431.1:p.Thr282IlefsTer23	de novo	Pathogenic	Pitt-Hopkins syndrome	610954	Autosomal dominant
	GTX23-KGVTF	Father	39	Male	Healthy				-	-	-			-		-
	GTX23-KGVTM	Mother	39	Female	Healthy				-	-	-			-		-
Duo	GDX23-TUZP	Proband	11	Female	HP:0002907 (Microscopic hematuria),HP:0000093 (Proteinuria)	Renal and urinary tract disorders	POS	SNV	COL4A5	X-108621848-G-A	heterozygous	NM_033380.3:c.2723G>A	NP_203699.1:p.Gly908Glu	affected paternal	Pathogenic	Alport syndrome 1, X-linked	301050	X-linked dominant
	GDX23-TUZPF	Father	51	Male	HP:0012626 (Stage 4 chronic kidney disease),HP:0000100 (Nephrotic syndrome),HP:0000365 (Hearing impairment)	Renal and urinary tract disorders			COL4A5	X-108621848-G-A	Hemizygous	NM_033380.3:c.2723G>A	NP_203699.1:p.Gly908Glu	-
Trio	GTX23-ZAOT	Proband	6	Female	HP:0000639 (Nystagmus),HP:0006934 (Congenital nystagmus),HP:0002134 (Abnormality of the basal ganglia)	Ophthalmological disorders	POS	SNV	TUBB	6-30724119-G-A	heterozygous	NM_178014.4:c.1057G>A	NP_821133.1:p.Val353Ile	de novo	Pathogenic	Cortical dysplasia, complex, with other brain malformations 6	615771	Autosomal dominant
	GTX23-ZAOTF	Father	42	Male	Healthy				-	-	-			-		-
	GTX23-ZAOTM	Mother	39	Female	Healthy				-	-	-			-		-
Duo	GDX23-YBNF	Proband	49	Female	HP:0004322 (Short stature)	Neurodevelopmental disorder	POS	SNV	ACTL6B	7-100646637-C-T	heterozygous	NM_016188.5:c.1027G>A	NP_057272.1:p.Gly343Arg	unknown, not maternal	Pathogenic	Intellectual developmental disorder with severe speech and ambulation defects	618470	Autosomal dominant
	GDX23-YBNFM	Mother	81	Female	Healthy				-	-	-			-		-
Trio	GTX23-YYXB	Proband	8	Male	HP:0001263 (Global developmental delay)	Neurodevelopmental disorder	POS	SNV	PTEN	10-87894076-G-A	heterozygous	NM_000314.8:c.131G>A	NP_000305.3:p.Gly44Asp	de novo	Pathogenic	Cowden syndrome 1	158350	Autosomal dominant
	GTX23-YYXBF	Father	42	Male	Healthy				-	-	-			-		-
	GTX23-YYXBM	Mother	40	Female	Healthy				-	-	-			-		-
Trio	GTX23-LIAO	Proband	14	Male	HP:0006926 (Metachromatic leukodystrophy variant)	Neurology disorder	POS	SNV+CNV_DEL	GALC	14-87968386-C-T NC_000014.9:g.87926143_87936007del	heterozygous heterozygous	NM_000153.4:c.857G>A	NP_000144.2:p.Gly286Asp	Paternal Maternal	Pathogenic Pathogenic	Krabbe disease	245200	Autosomal recessive
	GTX23-LIAOF	Father	43	Male	Healthy				GALC	14-87968386-C-T	heterozygous	NM_000153.4:c.857G>A	NP_000144.2:p.Gly286Asp			-
	GTX23-LIAOM	Mother	42	Female	Healthy				GALC	NC_000014.9:g.87926143_87936007del	heterozygous			-		-
Trio	GTX23-PDOP	Proband	3	Female	HP:0001250 (Seizure)	Neurology disorder	POS	SNV	SMC1A	X-53422584-A-G	heterozygous	NM_006306.4:c.17T>C	NP_006297.2:p.Leu6Pro	de novo	Likel pathogenic	Developmental and epileptic encephalopathy 85, with or without midline brain defects	301044	X-linked dominant
	GTX23-PDOPF	Father	37	Male	Healthy				-	-	-			-		-
	GTX23-PDOPM	Mother	36	Female	Healthy				-	-	-			-		-
Trio	GTX23-ZDUM	Proband	21	Male	HP:0001249 (Intellectual disability),HP:0001263 (Global developmental delay),HP:0010862 (Delayed fine motor development),HP:0001780 (Abnormality of toe)	Neurodevelopmental disorder	POS	SNV	CUL3	2-224514631-TC-AA	heterozygous	NM_003590.5:c.519_520delinsTT	NP_003581.1:p.Lys174Ter	de novo	Pathogenic	Neurodevelopmental disorder with or without autism or seizures	619239	Autosomal dominant
	GTX23-ZDUMF	Father	50	Male	Healthy				-	-	-			-		-
	GTX23-ZDUMM	Mother	44	Female	Healthy				-	-	-			-		-
Trio	GTX23-SUUW	Proband	3	Male	HP:0001511 (Intrauterine growth retardation),HP:0001508 (Failure to thrive),HP:0004482 (Relative macrocephaly),HP:0011220 (Prominent forehead),HP:0004322 (Short stature),HP:0004209 (Clinodactyly of the 5th finger)	Growth disorders	POS	SNV	NSD2	4-1957986-C-T	heterozygous	NM_001042424.3:c.2935C>T	NP_001035889.1:p.Arg979Ter	de novo	Pathogenic	Rauch-Steindl syndrome	619695	Autosomal dominant
	GTX23-SUUWF	Father	44	Male	Healthy				-	-	-			-		-
	GTX23-SUUWM	Mother	38	Female	Healthy				-	-	-			-		-
Trio	GTX23-OSVB	Proband	19	Male	HP:0000505 (Visual impairment),HP:0007675 (Progressive night blindness),HP:0000572 (Visual loss)	Ophthalmological disorders	POS	SNV+SNV	EYS EYS	6-64590379-C-CT 6-63721012-C-A	heterozygous heterozygous	NM_001142800.2:c.5487dup NM_001142800.2:c.9019G>T	NP_001136272.1:p.Glu1830ArgfsTer16 NP_001136272.1:p.Asp3007Tyr	maternal paternal	Pathogenic Likely pathogenic	Retinitis pigmentosa 25	602772	Autosomal recessive
	GTX23-OSVBF	Father	49	Male	Healthy				EYS	6-63721012-C-A	heterozygous	NM_001142800.2:c.9019G>T	NP_001136272.1:p.Asp3007Tyr	-		-
	GTX23-OSVBM	Mother	50	Female	Healthy				EYS	6-64590379-C-CT	heterozygous	NM_001142800.2:c.5487dup	NP_001136272.1:p.Glu1830ArgfsTer16	-		-
Trio	GTX23-VHNZ	Proband	5	Male	HP:0002804 (Arthrogryposis multiplex congenita),HP:0005684 (Distal arthrogryposis),HP:0001319 (Neonatal hypotonia),HP:0002756 (Pathologic fracture)	Neurology disorder	POS	SNV+SNV	KLHL40 KLHL40	3-42688268-CGCTGCCTGGACTCG-C 3-42689029-G-A	heterozygous heterozygous	NM_152393.4:c.1281_1294del NM_152393.4:c.1582G>A	NP_689606.2:p.Cys428HisfsTer12 NP_689606.2:p.Glu528Lys	Paternal maternal	Pathogenic Pathogenic	Nemaline myopathy 8, autosomal recessive	615348	Autosomal recessive
	GTX23-VHNZF	Father	41	Male	Healthy				-	3-42688268-CGCTGCCTGGACTCG-C	Heterozygous	NM_152393.4:c.1281_1294del	NP_689606.2:p.Cys428HisfsTer12	-		-
	GTX23-VHNZM	Mother	40	Female	Healthy				-	3-42689029-G-A	heterozyogus	NM_152393.4:c.1582G>A	NP_689606.2:p.Glu528Lys	-		-
Trio	GTX23-KBJY	Proband	11	Female	HP:0000505 (Visual impairment),HP:0006695 (Atrioventricular canal defect),HP:0010442 (Polydactyly)	Dysmorphic and congenital abnormality syndromes	POS	SNV+CNV	BBS1 BBS1	11-66526753-C-T NC_000011.10:g.66521726_66524099del	heterozygous heterozygous	NM_024649.5:c.1285C>T	NP_078925.3:p.Arg429Ter	maternal paternal	Pathogenic Pathogenic	Bardet-Biedl syndrome 1	209900	Autosomal recessive
	GTX23-KBJYF	Father	51	Male	Healthy					NC_000011.10:g.66521726_66524099del	Heterozygous
	GTX23-KBJYM	Mother	49	Female	Healthy				-	11-66526753-C-T	heterozyogus	NM_024649.5:c.1285C>T	NP_078925.3:p.Arg429Ter	-		-
Trio	GTX23-OIGU	Proband	1	Female	HP:0000158 (Macroglossia),HP:0001539 (Omphalocele),HP:0001943 (Hypoglycemia)	Growth disorders	POS	SNV	CDKN1C	11-2884714-GCGCTGGCGGCCGCGGTGCCGGCCGC-G	heterozygous	NM_001122630.2:c.718_742del	NP_001116102.1:p.Ala240ProfsTer13	unaffected maternal, imprinting	Likely pathogenic	Beckwith-Wiedemann syndrome	130650	Autosomal dominant
	GTX23-OIGUF	Father	35	Male	Healthy				-
	GTX23-OIGUM	Mother	32	Female	Healthy				-	11-2884714-GCGCTGGCGGCCGCGGTGCCGGCCGC-G	heterozygous	NM_001122630.2:c.718_742del	NP_001116102.1:p.Ala240ProfsTer13	-		-
Trio	GTX23-JFSP	Proband	5	Female	HP:0012248 (Prolonged PR interval),HP:0005184 (Prolonged QTc interval),HP:0001249 (Intellectual disability),HP:0004381 (Supravalvular aortic stenosis)	Cardiovascular disorders	POS	CNV_DEL	7q11.2	NC_000007.14:g.(?_73303415)_(74718941_?)del	heterozygous			de novo	Pathogenic	Williams-Beuren syndrome	194050	Autosomal dominant
	GTX23-JFSPF	Father	36	Male	Healthy				-	-	-			-
	GTX23-JFSPM	Mother	37	Female	Healthy				-	-	-			-
Proband	GPX23-NPZH	Proband	27	Male	HP:0003201 (Rhabdomyolysis),HP:0009045 (Exercise-induced rhabdomyolysis),HP:0008331 (Elevated creatine kinase after exercise),HP:0003124 (Hypercholesterolemia),HP:0003198 (Myopathy)	Metabolic disorders	POS	SNV	LDLR	19-11116209-C-G	heterozygous	NM_000527.5:c.1702C>G	NP_000518.1:p.Leu568Val	unknown	Pathogenic	Familial hypercholesterolemia	143890	Autosomal dominant
Proband	GPX23-IBOG	Proband	68	Female	HP:0007675 (Progressive night blindness),HP:0000505 (Visual impairment),HP:0001123 (Visual field defect)	Ophthalmological disorders	POS	EXP	NOTCH2NLC	NC_000001.11:g.149390803GGC[93]	heterozygous	NM_001364012.2:c.-164GGC[93]	NP_001350941.1:p.?	unknown	Pathogenic	Oculopharyngodistal myopathy 3	619473	Autosomal dominant
Duo	GDX23-QLOC	Proband	23	Female	HP:0003002 (Breast carcinoma),HP:0009592 (Astrocytoma)	Tumor syndrome	POS	SNV	PPM1D	17-60663168-C-A	heterozygous, mosaic	NM_003620.4:c.1434C>A	NP_003611.1:p.Cys478Ter	unknown, not maternal	Likely pathogenic	Breast cancer, somatic	114480	Autosomal dominant
	GDX23-QLOCM	Mother	49	Female	HP:0000131 (Uterine leiomyoma),HP:0032408 (Breast mass)				-	-	-			-		-
Proband	GPX23-QXFA	Proband	54	Female	HP:0000421 (Epistaxis),HP:0002105 (Hemoptysis),HP:0000214 (Lip telangiectasia),HP:0001232 (Nail bed telangiectasia),HP:0100026 (Arteriovenous malformation),HP:0006548 (Pulmonary arteriovenous malformation),HP:0006574 (Hepatic arteriovenous malformation)	Cardiovascular disorders	POS	SNV	ENG	9-127854482-G-A	heterozygous	NM_001114753.3:c.-127C>T	NP_001108225.1:p.?	unknown	Pathogenic	Hereditary hemorrhagic telangiectasia	187300	Autosomal dominant
Proband	GPX23-LCFI	Proband	57	Male	HP:0000256 (Macrocephaly),HP:0000957 (Cafe-au-lait spot)	Dermatological disorders	POS	CNV_DEL	NF1	NC_000017.11:g.31334912_31335278del	heterozygous			unknown	Likely pathogenic	Neurofibromatosis, type 1	162200	Autosomal dominant
Proband	GPX23-EZBK	Proband	29	Female	HP:0002858 (Meningioma),HP:0100008 (Schwannoma),HP:0009588 (Vestibular Schwannoma),HP:0000957 (Cafe-au-lait spot),HP:0001067 (Neurofibromas),HP:0011834 (Moyamoya phenomenon)	Tumor syndrome	POS	SNV	RNF213	17-80385145-G-A	heterozygous	NM_001256071.3:c.14429G>A	NP_001243000.2:p.Arg4810Lys	unknown	Likely pathogenic	Moyamoya disease 2, susceptibility to	607151	Autosomal dominant
Trio	GTX23-COII	Proband	7	Female	HP:0001250 (Seizure),HP:0002069 (Bilateral tonic-clonic seizure),HP:0011172 (Complex febrile seizure)	Neurology disorder	POS	SNV+SNV	WDR45 SPTBN1	X-49075398-CAA-C 2-54622354-G-C	heterozygous heterozygous	NM_001029896.2:c.791_792del NM_003128.3:c.931G>C	NP_001025067.1:p.Phe264CysfsTer41 NP_003119.2:p.Ala311Pro	de novo de novo	Pathogenic Likely pathogenic	Neurodegeneration with brain iron accumulation 5 Developmental delay, impaired speech, and behavioral abnormalities	300894 619475	X-linked dominant Autosomal dominant
	GTX23-COIIF	Father	44	Male	Healthy
	GTX23-COIIM	Mother	43	Female	Healthy
Duo	GDX23-AWEF	Proband	51	Female	HP:0004322 (Short stature),HP:0003301 (Irregular vertebral endplates),HP:0002808 (Kyphosis),HP:0001385 (Hip dysplasia),HP:0001371 (Flexion contracture),HP:0002650 (Scoliosis),HP:0007470 (Periarticular subcutaneous nodules),HP:0000939 (Osteoporosis),HP:0002858 (Meningioma),HP:0003510 (Severe short stature)	Skeletal disorders	POS	EXP	DMPK	NC_000019.10:g.45770205CAG[124]	heterozygous	NM_004409.5:c.*224CTG[124]	NP_004400.4:p.?	unknown, not maternal	Pathogenic	Myotonic dystrophy 1 (DM1)	160900	Autosomal dominant
	GDX23-AWEFM	Mother	73	Female	Healthy				-	-	-			-		-
Trio	GTX23-VEMH	Proband	12	Male	HP:0000717 (Autism),HP:0001250 (Seizure),HP:0011185 (EEG with focal epileptiform discharges),HP:0005184 (Prolonged QTc interval),HP:0001263 (Global developmental delay),HP:0002187 (Intellectual disability, profound)	Neurodevelopmental disorder	POS	CNV_DEL	KCNQ1	NC_000011.10:g.2583005_2590662del	heterozygous			Unaffected maternal	Pathogenic	Long QT syndrome 1	192500	Autosomal dominant
	GTX23-VEMHF	Father	50	Male	Healthy
	GTX23-VEMHM	Mother	47	Female	Healthy				KCNQ1	NC_000011.10:g.2583005_2590662del	heterozygous
Trio	GTX23-UFDD	Proband	10	Male	HP:0001250 (Seizure),HP:0011172 (Complex febrile seizure),HP:0000717 (Autism)	Neurodevelopmental disorder	POS	Complex SV	CLCN4	NC_000023.11:g.10185370_10185371ins[10186788_10186875inv;AAGGTGCCAGCT] and NC_000023.11:g.10185710_10187719delinsT	heterozygous			de novo	Likely pathogenic	Raynaud-Claes syndrome	301114	X-linked
	GTX23-UFDDF	Father	38	Male	Healthy
	GTX23-UFDDM	Mother	39	Female	Healthy
Trio	GTX23-UQST	Proband	0	Male	HP:0000252 (Microcephaly),HP:0003502 (Mild short stature),HP:0001263 (Global developmental delay),HP:0002151 (Increased serum lactate)	Neurodevelopmental disorder	POS	SNV_MT	MT-TL1	MT-3243-A-G	heteroplasmic (91.93%)	NC_012920.1:m.3243A>G		Unaffected maternal	Pathogenic	Mitochondrial myopathy, encephalopathy, lactic acidosis, and stroke-like episodes; MELAS	540000	Mitochondrial inheritance
	GTX23-UQSTF	Father	37	Male	Healthy
	GTX23-UQSTM	Mother	40	Female	Healthy					MT-3243-A-G	heteroplasmic (16.6%)	NC_012920.1:m.3243A>G
Trio	GTX23-JWTJ	Proband	6	Female	HP:0001263 (Global developmental delay),HP:0001290 (Generalized hypotonia)	Neurodevelopmental disorder	POS	SNV	GRIN2B	12-13615198-C-T	heterozygous	NM_000834.5:c.1570G>A	NP_000825.2:p.Asp524Asn	de novo	Likely pathogenic	Intellectual developmental disorder, autosomal dominant 6, with or without seizures	613970	Autosomal dominant
	GTX23-JWTJF	Father	37	Male	Healthy				-	-	-			-		-
	GTX23-JWTJM	Mother	34	Female	Healthy				-	-	-			-		-
Trio	GTX23-LUHY	Proband	12	Female	HP:0004322 (Short stature)	Growth disorders	POS	SNV	PTPN11	12-112450358-G-A	heterozygous	NM_002834.5:c.178G>A	NP_002825.3:p.Gly60Ser	de novo	Pathogenic	Noonan syndrome 1	163950	Autosomal dominant
	GTX23-LUHYF	Father	49	Male	Healthy				-	-	-			-		-
	GTX23-LUHYM	Mother	44	Female	Healthy				-	-	-			-		-
Trio	GTX23-URAP	Proband	5	Female	HP:0001250 (Seizure),HP:0002069 (Bilateral tonic-clonic seizure),HP:0011198 (EEG with generalized epileptiform discharges),HP:0100543 (Cognitive impairment)	Neurology disorder	POS	SNV	KCNQ2	20-63413535-G-A	heterozygous	NM_172107.4:c.1678C>T	NP_742105.1:p.Arg560Trp	de novo	Pathogenic	Developmental and epileptic encephalopathy 7	613720	Autosomal dominant
	GTX23-URAPF	Father	45	Male	Healthy				-	-	-			-		-
	GTX23-URAPM	Mother	42	Female	Healthy				-	-	-			-		-
Trio	GTX23-YYQI	Proband	5	Female	HP:0001249 (Intellectual disability),HP:0001263 (Global developmental delay),HP:0010862 (Delayed fine motor development),HP:0000750 (Delayed speech and language development),HP:0000729 (Autistic behavior),HP:0001518 (Small for gestational age),HP:0001508 (Failure to thrive),HP:0003498 (Disproportionate short stature),HP:0002280 (Enlarged cisterna magna)	Neurodevelopmental disorder	POS	_x0008_chromosomal rearrangement	chrX	NC_000023.11:g.(?_284188)_(56284494_?)del NC_000023.11:g.(?_56563874)_(156006188_?)dup	heterozygous heterozygous			de novo	Pathogenic	pseudoisodicentric X chromosome [46,X,psu idic(X)(p11.22)]		Autosomal dominant
	GTX23-YYQIF	Father	42	Male	Healthy				-	-	-			-		-
	GTX23-YYQIM	Mother	39	Female	Healthy				-	-	-			-		-
Proband	GPX23-LSUV	Proband	10	Female	HP:0007565 (Multiple cafe-au-lait spots)	Dermatological disorders	POS	SNV	SPRED1	15-38322338-C-G	heterozygous	NM_152594.3:c.305C>G	NP_689807.1:p.Thr102Arg	unknown	Likely pathogenic	Legius syndrome	611431	Autosomal dominant
Trio	GTX23-XITR	Proband	11	Male	HP:0004322 (Short stature),HP:0001249 (Intellectual disability),HP:0000637 (Long palpebral fissure),HP:0002650 (Scoliosis)	Neurodevelopmental disorder	POS	SNV	ARID1A	1-26779045-T-C	heterozygous	NM_006015.6:c.5147T>C	NP_006006.3:p.Leu1716Pro	de novo	Likely pathogenic	Coffin-Siris syndrome 2	614607	Autosomal dominant
	GTX23-XITRF	Father	40	Male	Healthy				-	-	-			-		-
	GTX23-XITRM	Mother	41	Female	Healthy				-	-	-			-		-
Trio	GTX23-DHDL	Proband	3	Male	HP:0004322 (Short stature),HP:0000924 (Abnormality of the skeletal system),HP:0000912 (Sprengel anomaly),HP:0000465 (Webbed neck),HP:0002162 (Low posterior hairline),HP:0001270 (Motor delay),HP:0001263 (Global developmental delay)	Neurodevelopmental disorder	POS	SNV	PUF60	8-143816809-A-G	heterozygous	NM_078480.3:c.1391T>C	NP_510965.1:p.Met464Thr	de novo	Likely pathogenic	Verheij syndrome	615583	Autosomal dominant
	GTX23-DHDLF	Father	37	Male	Healthy				-	-	-			-		-
	GTX23-DHDLM	Mother	29	Female	Healthy				-	-	-			-		-
Trio	GTX23-BOOT	Proband	11	Female	HP:0000717 (Autism),HP:0100647 (Graves disease),HP:0000826 (Precocious puberty)	Endocrine disorders	POS	EXP	FMR1	NC_000023.11:g.147912051CGG[82]	heterozygous	NM_002024.6:c.-129CGG[82]		Unaffected maternal	Likely pathogenic	Fragile X tremor/ataxia syndrome (FXTAS)	300623	X-linked dominant
	GTX23-BOOTF	Father	48	Male	Healthy				-	-	-			-		-
	GTX23-BOOTM	Mother	37	Female	HP:0000836 (Hyperthyroidism)	Endocrine disorders			FMR1	NC_000023.11:g.147912051CGG[82]	heterozygous	NM_002024.6:c.-129CGG[66]		-		-
Trio+Sibling	GTX23-NRIC	Proband	3	Female	HP:0001249 (Intellectual disability),HP:0001263 (Global developmental delay),HP:0010862 (Delayed fine motor development),HP:0002194 (Delayed gross motor development),HP:0000750 (Delayed speech and language development)	Neurodevelopmental disorder	POS	SNV	NAA15	4-139340994-G-A	heterozygous	NM_057175.5:c.327G>A	NP_476516.1:p.Trp109Ter	affected maternal	Pathogenic	Intellectual developmental disorder, autosomal dominant 50, with behavioral abnormalities	617787	Autosomal dominant
	GTX23-NRICF	Father	40	Male	Healthy				-	-	-			-		-
	GTX23-NRICM	Mother	40	Female	Healthy				NAA15	4-139340994-G-A	heterozygous	NM_057175.5:c.327G>A	NP_476516.1:p.Trp109Ter	-		-
	GPX23-MGYH	Sibling	6	Male	HP:0001249 (Intellectual disability),HP:0001263 (Global developmental delay),HP:0010862 (Delayed fine motor development),HP:0002194 (Delayed gross motor development),HP:0000750 (Delayed speech and language development),HP:0000175 (Cleft palate),HP:0001760 (Abnormality of the foot),HP:0012520 (Perivascular spaces),HP:0002119 (Ventriculomegaly),HP:0001273 (Abnormal corpus callosum morphology)	Neurodevelopmental disorder			NAA15	4-139340994-G-A	heterozygous	NM_057175.5:c.327G>A	NP_476516.1:p.Trp109Ter		Pathogenic	Intellectual developmental disorder, autosomal dominant 50, with behavioral abnormalities	617787	Autosomal dominant
Proband	GPX23-WXPI	Proband	16	Female	HP:0000010 (Recurrent urinary tract infections),HP:0002133 (Status epilepticus),HP:0001263 (Global developmental delay),HP:0000252 (Microcephaly)	Neurodevelopmental disorder	POS	CNV_DEL	4p16.3p16.1	NC_000004.12:g.(?_160912)_7247251del	heterozygous			unknown	Pathogenic	Wolf-Hirschhorn syndrome	194190	Autosomal dominant
Proband	GPX23-LACK	Proband	25	Male	HP:0001250 (Seizure),HP:0001249 (Intellectual disability),HP:0010864 (Intellectual disability, severe),HP:0000252 (Microcephaly),HP:0010848 (EEG with spike-wave complexes (2.5-3.5 Hz)),HP:0002187 (Intellectual disability, profound)	Neurodevelopmental disorder	POS	SNV	SLC9A6	X-135998486-A-AT	hemizygous	NM_001379110.1:c.459dup	NP_001366039.1:p.Arg154SerfsTer58	unknown	Likely pathogenic	Intellectual developmental disorder, X-linked syndromic, Christianson type	300243	X-linked
Proband	GPX23-HLLH	Proband	5	Female	HP:0001263 (Global developmental delay),HP:0000750 (Delayed speech and language development),HP:0002194 (Delayed gross motor development),HP:0000252 (Microcephaly)	Neurodevelopmental disorder	POS	SNV	ANKRD17	4-73115892-AG-A	heterozygous	NM_032217.5:c.4212del	NP_115593.3:p.Leu1405Ter	unknown	Likely pathogenic	Chopra-Amiel-Gordon syndrome	619504	Autosomal dominant
Proband	GPX23-TNYW	Proband	7	Female	HP:0000717 (Autism),HP:0001263 (Global developmental delay),HP:0001249 (Intellectual disability),HP:0001629 (Ventricular septal defect)	Neurodevelopmental disorder	POS	CNV_DEL	10q22.3q23.2	NC_000010.11:g.(?_79937852)_(87189182_?)del	heterozygous			unknown	Pathogenic	Chromosome 10q22.3-q23.2 deletion syndrome	612242	Autosomal dominant
Proband	GPX23-VPZJ	Proband	1	Female	HP:0001249 (Intellectual disability),HP:0001263 (Global developmental delay),HP:0010862 (Delayed fine motor development),HP:0002194 (Delayed gross motor development),HP:0000750 (Delayed speech and language development),HP:0001518 (Small for gestational age),HP:0003498 (Disproportionate short stature),HP:0000252 (Microcephaly),HP:0001999 (Abnormal facial shape),HP:0001167 (Abnormality of finger),H…	Neurodevelopmental disorder	POS	SNV	GPR143	X-9743563-A-G	heterozygous	NM_000273.3:c.767+2T>C	NP_000264.2:p.?	unknown	Likely pathogenic	Ocular albinism, type I, Nettleship-Falls type	300500	X-linked
Proband	GPX23-YWOI	Proband	7	Female	HP:0001250 (Seizure),HP:0012469 (Infantile spasms),HP:0009716 (Subependymal nodules),HP:0009717 (Cortical tubers),HP:0009594 (Retinal hamartoma)	Neurology disorder	POS	Complex SV	TSC2	NC_000016.10:g.[2021625_2043894del;2043895_2064850inv;2064851_2064938del]	heterozygous			unknown	Likely pathogenic	Tuberous sclerosis-2	613254	Autosomal dominant
Proband	GPX23-KZXL	Proband	0	Male	HP:0002133 (Status epilepticus),HP:0003234 (Decreased plasma carnitine)	Metabolic disorders	POS	SNV	GABRB1	4-47406700-C-A	heterozygous	NM_000812.4:c.854C>A	NP_000803.2:p.Thr285Lys	unknown	Likely pathogenic	Developmental and epileptic encephalopathy 45	617153	Autosomal dominant
Trio	GTX23-RXTJ	Proband	1	Female	HP:0000256 (Macrocephaly),HP:0000957 (Cafe-au-lait spot),HP:0000997 (Axillary freckling),HP:0001067 (Neurofibromas)	Tumor syndrome	POS	SNV	NF1	17-31160230-C-T	heterozygous	NM_001042492.3:c.288+1137C>T	NP_001035957.1:p.?	affected maternal	Likely pathogenic	Neurofibromatosis, type 1	162200	Autosomal dominant
	GTX23-RXTJF	Father	31	Male	Healthy
	GTX23-RXTJM	Mother	32	Female	HP:0000256 (Macrocephaly),HP:0000957 (Cafe-au-lait spot),HP:0000997 (Axillary freckling),HP:0002650 (Scoliosis),HP:0005864 (Pseudoarthrosis),HP:0001067 (Neurofibromas)	Tumor syndrome			NF1	17-31160230-C-T	heterozygous	NM_001042492.3:c.288+1137C>T	NP_001035957.1:p.?	-		Neurofibromatosis, type 1	162200	Autosomal dominant
Trio	GTX23-SBAI	Proband	10	Female	HP:0000204 (Cleft upper lip),HP:0000175 (Cleft palate),HP:0001263 (Global developmental delay),HP:0002575 (Tracheoesophageal fistula),HP:0003508 (Proportionate short stature),HP:0000252 (Microcephaly)	Dysmorphic and congenital abnormality syndromes	POS	SNV	EFTUD2	17-44854306-G-GA	heterozygous	NM_004247.4:c.2309dup	NP_004238.3:p.Gln771ProfsTer11	de novo	Pathogenic	Mandibulofacial dysostosis, Guion-Almeida type	610536	Autosomal dominant
	GTX23-SBAIF	Father	49	Male	Healthy				-	-	-			-		-
	GTX23-SBAIM	Mother	42	Female	Healthy				-	-	-			-		-
Duo	GDX23-ADIS	Proband	40	Male	HP:0006530 (Interstitial pulmonary abnormality)	Respiratory disorders	POS	SNV	TERT	5-1278781-C-T	heterozygous	NM_198253.3:c.2146G>A	NP_937983.2:p.Ala716Thr	unknown, not maternal	Pathogenic	Pulmonary fibrosis and/or bone marrow failure syndrome, telomere-related, 1	614742	Autosomal dominant
	GDX23-ADISM	Mother	72	Female	Healthy				-	-	-			-		-
Proband+Child	GPX23-FUMS	Proband	66	Female	HP:0006548 (Pulmonary arteriovenous malformation),HP:0000471 (Gastrointestinal angiodysplasia),HP:0002408 (Cerebral arteriovenous malformation)	Respiratory disorders	POS	SNV	ENG	9-127854482-G-A	heterozygous	NM_001114753.3:c.-127C>T	NP_001108225.1:p.?	unknown	Pathogenic	Hereditary hemorrhagic telangiectasia	187300	Autosomal dominant
	GPX23-RYNP	Child	43	Female	HP:0001232 (Nail bed telangiectasia),HP:0006548 (Pulmonary arteriovenous malformation)	Respiratory disorders		SNV	ENG	9-127854482-G-A	heterozygous	NM_001114753.3:c.-127C>T	NP_001108225.1:p.?
Duo+Gradnmother	GDX23-IDGK	Proband	11	Male	HP:0003768 (Periodic paralysis),HP:0008153 (Periodic hypokalemic paresis)	Neurology disorder	POS	SNV	CACNA1S	1-201053538-C-T	heterozygous	NM_000069.3:c.3716G>A	NP_000060.2:p.Arg1239His	afffected grandpaternal-maternal	Pathogenic	Hypokalemic periodic paralysis, type 1	170400	Autosomal dominant
	GDX23-IDGKM	Mother	45	Female	HP:0003768 (Periodic paralysis),HP:0008153 (Periodic hypokalemic paresis)	Neurology disorder			CACNA1S	1-201053538-C-T	heterozygous	NM_000069.3:c.3716G>A	NP_000060.2:p.Arg1239His
	GPX23-IGPD	Maternal grandfather	72	Male	HP:0003768 (Periodic paralysis),HP:0008153 (Periodic hypokalemic paresis)	Neurology disorder			CACNA1S	1-201053538-C-T	heterozygous	NM_000069.3:c.3716G>A	NP_000060.2:p.Arg1239His
Abbreviation: AD; autosomal dominant, AR; autosomal recessive, XL; X-linked, MT; mitochondrial, Heterozygous; HET, Homozygous; HOM, STR; short tandem repeat, SV; structrual variant, MELAS; Mitochondrial myopathy, encephalopathy, lactic acidosis, and stroke-like episodes

## Sheet: Table S2
Table S2. Inconclusive results (n=35).
Test type	ID	Relation	Age	Sex	HPO	3billion disease category	Results	Variant type	Gene	Position	Zygosity	HGVS c	HGVS p.	Segregation	Classification	Disease Name	OMIM number	Inheritance pattern	Comment
Proband	GPX23-CXKI	Proband	68.5	Male	HP:0000505 (Visual impairment)	Ophthalmological disorders	INC	SNV	RP1L1	8-10612126-G-A	Heterozygous	NM_178857.6:c.1972C>T	p.Arg658Ter	unknown	Likely pathogenic	Retinitis pigmentosa 88	618826	Autosomal recessive	Single Heterozygous
Proband	GPX23-SPKD	Proband	42	Male	HP:0001644 (Dilated cardiomyopathy),HP:0003259 (Elevated serum creatinine)	Cardiovascular disorders	INC	SNV	DMD	X-32365067-A-C	Hemizygous	NM_004006.3:c.4978T>G	p.Trp1660Gl	unknown	VUS	Cardiomyopathy, dilated, 3B	302045	X-Linked
Trio	GTX23-TGRU	Proband	20.2	Male	HP:0000505 (Visual impairment),HP:0007675 (Progressive night blindness)	Ophthalmological disorders	INC	SNV	RP2	X-46854081-C-G	Hemizygous	NM_006915.3:c.708C>G	p.Cys236Trp	unaffected maternal	VUS	Retinitis pigmentosa 2	312600	X-Linked
	GTX23-TGRUF	Father	48	Male	Healthy				-	-	-
	GTX23-TGRUM	Mother	44	Female	Healthy				-	X-46854081-C-G	Heterozygous	NM_006915.3:c.708C>G	p.Cys236Trp
Proband	GPX23-QWGV	Proband	28.6	Female	HP:0000505 (Visual impairment),HP:0007675 (Progressive night blindness)	Ophthalmological disorders	INC	SNV+SNV	USH2A USH2A	1-216322003-T-C 1-216422086-C-T	Heterozygous Heterozygous	NM_206933.4:c.1551-27A>G NM_206933.4:c.251G>A	p.? p.Cys84Tyr	unknown unknown	Likely pathogenic VUS	Retinitis pigmentosa 39	613809	Autosomal recessive
Trio	GTX23-RREV	Proband	20.1	Male	HP:0000505 (Visual impairment)	Ophthalmological disorders	INC	SNV+SNV+SF_SNV	SPATA7 SPATA7	14-88391378-AAGTC-A 14-88431176-A-G	Heterozygous Heterozygous	NM_018418.5:c.20_23del NM_018418.5:c.1033A>G	p.Val7GlufsTer19 p.Met345Val	Paternal Maternal	Pathogenic VUS	Leber congenital amaurosis 3	604232	Autosomal recessive
	GTX23-RREVF	Father	50.3	Male	Healthy					14-88391378-AAGTC-A	Heterozygous	NM_018418.5:c.20_23del	p.Val7GlufsTer19
	GTX23-RREVM	Mother	46.4	Female	HP:0000505 (Visual impairment)				-	14-88431176-A-G	Heterozygous	NM_018418.5:c.1033A>G	p.Met345Val	-		-	-
Proband	GPX23-NKQF	Proband	51.4	Female	HP:0007947 (Pericentral retinitis pigmentosa),HP:0003774 (Stage 5 chronic kidney disease),HP:0000113 (Polycystic kidney dysplasia),HP:0000365 (Hearing impairment)	Ophthalmological disorders	INC	SNV+CNV_DEL SNV	MERTK MERTK NPHP4	2-112020529-T-G NC_000002.12:g.(?_110637964)_(112332488_?)del 1-5890974-C-T	homozygous heterozygous heterozygous	NM_006343.3:c.2190-893T>G NM_015102.5:c.2198G>A	p.? p.Gly733Asp	unknown unknown unknown	VUS Likely pathogenic VUS	Retinitis pigmentosa 38 Nephronophthisis 4	613862 606966	Autosomal recessive Autosomal recessive
Proband	GPX23-XBNB	Proband	60.5	Male	HP:0000505 (Visual impairment),HP:0000819 (Diabetes mellitus),HP:0000822 (Hypertension),HP:0007737 (Bone spicule pigmentation of the retina)	Ophthalmological disorders	INC	SNV	PRPH2	6-42721836-C-A	heterozygous	NM_000322.5:c.499G>T	p.Gly167Cys	unknown	VUS	Retinitis pigmentosa 7 and digenic form	608133	Autosomal dominant
Proband	GPX23-UHVV	Proband	53.4	Male	HP:0001131 (Corneal dystrophy)	Ophthalmological disorders	INC	SNV	RP1	8-54629679-C-T	heterozygous	NM_006269.2:c.5797C>T	p.Arg1933Ter	unknown	Pathogenic	Retinitis pigmentosa 1 (INC)	180100	Autosomal recessive	Single Heterozygous
Trio	GTX23-RZZO	Proband	45.9	Female	HP:0007737 (Bone spicule pigmentation of the retina),HP:0000505 (Visual impairment),HP:0007830 (Adult-onset night blindness)	Ophthalmological disorders	INC	SNV+SNV	EYS EYS	6-63721226-G-T 6-64912682-A-G	heterozygous heterozygous	NM_001142800.2:c.8805C>A NM_001142800.2:c.2443T>C	p.Tyr2935Ter p.Ser815Pro	Paternal Maternal	Pathogenic VUS	Retinitis pigmentosa 25	602772	Autosomal recessive
	GTX23-RZZOF	Father	80.1	Male	Healthy				-	6-63721226-G-T	heterozygous	NM_001142800.2:c.8805C>A	p.Tyr2935Ter	-		-	-
	GTX23-RZZOM	Mother	71.2	Female	Healthy				-	6-64912682-A-G	heterozygous	NM_001142800.2:c.2443T>C	p.Ser815Pro	-		-	-
Trio	GTX23-DEPT	Proband	18.2	Male	HP:0001249 (Intellectual disability),HP:0000729 (Autistic behavior)	Neurodevelopmental disorder	INC	CNV_DEL	STEEP1	NC_000023.11:g.119531050_119538727del	Hemizygous			unaffected maternal	VUS	Intellectual developmental disorder, X-linked 107	301013	X-linked	3'UTR del
	GTX23-DEPTF	Father	54.5	Male	Healthy				-	-	-			-		-	-
	GTX23-DEPTM	Mother	48.2	Female	Healthy				STEEP1	NC_000023.11:g.119531050_119538727del	Heterozygous			-		-	-
Proband	GPX23-HRPI	Proband	65.5	Male	HP:0005112 (Abdominal aortic aneurysm),HP:0002751 (Kyphoscoliosis),HP:0005692 (Joint hyperflexibility),HP:0000518 (Cataract)	Dysmorphic and congenital abnormality syndromes	INC	SNV	TGFBR2	3-30672060-ATCT-A	heterozygous	NM_003242.6:c.881_883del	p.Phe294del	unknown	VUS	Loeys-Dietz syndrome	610168	Autosomal dominant
Proband	GPX23-GTQR	Proband	41.8	Male	HP:0100008 (Schwannoma),HP:0001067 (Neurofibromas),HP:0000821 (Hypothyroidism)	Tumor syndrome	INC	SNV	PRKAR1A	17-68515458-T-G	heterozygous	NM_002734.5:c.59T>G	p.Leu20Arg	unknown	VUS	Carney complex, type 1	160980	Autosomal dominant
Trio	GTX23-YPHY	Proband	1.7	Male	HP:0010906 (Hyperhistidinemia),HP:0000960 (Sacral dimple),HP:0000121 (Nephrocalcinosis),HP:0002463 (Language impairment)	Metabolic disorders	INC	SNV	HAL	12-95987100-C-T	homozygous	NM_002108.4:c.1018G>A	p.Val340Met	Paternal and Maternal	VUS	Histidinemia	235800	Autosomal recessive
	GTX23-YPHYF	Father	46.8	Male	Healthy					12-95987100-C-T	Heterozygous	NM_002108.4:c.1018G>A	p.Val340Met
	GTX23-YPHYM	Mother	43.5	Female	Healthy					12-95987100-C-T	Heterozygous	NM_002108.4:c.1018G>A	p.Val340Met
Trio	GTX23-HBIU	Proband	35.1	Female	HP:0000505 (Visual impairment),HP:0007675 (Progressive night blindness)	Ophthalmological disorders	INC	SNV	EYS	6-64081864-A-G	heterozygous	NM_001142800.2:c.6563T>C	p.Ile2188Thr	maternal	Likely pathogenic	Retinitis pigmentosa 25	602772	Autosomal recessive	Single Heterozygous
	GTX23-HBIUF	Father	67.9	Female	Healthy				-	-	-			-		-	-
	GTX23-HBIUM	Mother	63.4	Female	Healthy				-	6-64081864-A-G	heterozygous	NM_001142800.2:c.6563T>C	p.Ile2188Thr	-		-	-
Proband	GPX23-LIMJ	Proband	58.5	Female	HP:0000505 (Visual impairment),HP:0000573 (Retinal hemorrhage)	Ophthalmological disorders	INC	SNV	EYS	6-64912597-C-T	heterozygous	NM_001142800.2:c.2528G>A	p.Gly843Glu	unknown	Pathogenic	Retinitis pigmentosa 25	602772	Autosomal recessive	Single Heterozygous
Proband	GPX23-CZHV	Proband	53	Male	HP:0004942 (Aortic aneurysm)	Cardiovascular disorders	INC	SNV	FOXE3	1-47416815-T-G	heterozygous	NM_012186.3:c.500T>G	p.Phe167Cys	unknown	VUS	Aortic aneurysm, familial thoracic 11, susceptibility to	617349	Autosomal dominant
Trio	GTX23-CXUG	Proband	3.9	Female	HP:0000505 (Visual impairment),HP:0007675 (Progressive night blindness)	Ophthalmological disorders	INC	SNV	REEP6	19-1495538-CCT-C	heterozygous	NM_138393.4:c.280_281del	p.Leu94ValfsTer320	maternal	Pathogenic	Retinitis pigmentosa 77	617304	Autosomal recessive	Single Heterozygous
	GTX23-CXUGF	Father	51	Male	HP:0000505 (Visual impairment)
	GTX23-CXUGM	Mother	52.3	Female	Healthy				REEP6	19-1495538-CCT-C	heterozygous	NM_138393.4:c.280_281del		-		-	-
Trio	GTX23-MKLQ	Proband	16.3	Male	HP:0031411 (Abnormal chromosome morphology),HP:0001263 (Global developmental delay),HP:0010952 (Mild fetal ventriculomegaly),HP:0000256 (Macrocephaly),HP:0001319 (Neonatal hypotonia),HP:0000293 (Full cheeks),HP:0000322 (Short philtrum),HP:0011339 (Abnormality of upper lip vermillion)	Neurodevelopmental disorder	INC	CNV_DEL	16q24.2	NC_000016.10:g.87826083_88660592del	heterozygous			de novo	VUS	16q24.2 deletion		Autosomal dominant
	GTX23-MKLQF	Father	47.4	Male	Healthy				-	-	-			-		-	-
	GTX23-MKLQM	Mother	49.1	Female	Healthy				-	-	-			-		-	-
Trio	GTX23-GSDS	Proband	14.3	Male	HP:0000028 (Cryptorchidism),HP:0008551 (Microtia),HP:0006443 (Patellar aplasia),HP:0003307 (Hyperlordosis),HP:0000331 (Short chin)	Dysmorphic and congenital abnormality syndromes	INC	SNV+CNV	MCM5 MCM5	22-35416788-G-T NC_000022.11:g.35396226_35405477del	heterozygous heterozygous	NM_006739.4:c.1564G>T	p.Asp522Tyr	Maternal Paternal	VUS VUS	Meier-Gorlin syndrome 8	617564	Autosomal recessive
	GTX23-GSDSF	Father	40.8	Male	Healthy				-	NC_000022.11:g.35396226_35405477del	Heterozygous
	GTX23-GSDSM	Mother	39.1	Female	Healthy				-	22-35416788-G-T	heterozygous	NM_006739.4:c.1564G>T	p.Asp522Tyr
Trio	GTX23-EUSS	Proband	40.2	Male	HP:0500081 (Pseudophakia),HP:0000505 (Visual impairment)	Ophthalmological disorders	INC	SNV	EYS	6-63789144-C-G	heterozygous	NM_001142800.2:c.7492G>C	p.Ala2498Pro	paternal	Likely pathogenic	Retinitis pigmentosa 25	602772	Autosomal recessive	Single Heterozygous
	GTX23-EUSSF	Father	66.9	Male	Healthy				-	6-63789144-C-G	heterozygous	NM_001142800.2:c.7492G>C	p.Ala2498Pro
	GTX23-EUSSM	Mother	63.2	Female	Healthy				-	-	-
Trio	GTX23-SFJH	Proband	5.1	Female	HP:0001250 (Seizure),HP:0000364 (Hearing abnormality),HP:0001537 (Umbilical hernia),HP:0002119 (Ventriculomegaly),HP:0000252 (Microcephaly)	Neurodevelopmental disorder	INC	SNV	COL4A2	13-110478138-G-A	heterozygous	NM_001846.4:c.2561G>A	p.Gly854Glu	Unaffected paternal	VUS	Brain small vessel disease 2	614483	Autosomal dominant
	GTX23-SFJHF	Father	42	Male	Healthy					13-110478138-G-A	heterozygous	NM_001846.4:c.2561G>A	p.Gly854Glu
	GTX23-SFJHM	Mother	41.2	Female	Healthy
Trio	GTX23-EMAF	Proband	38	Female	HP:0001945 (Fever),HP:0002718 (Recurrent bacterial infections),HP:0005364 (obsolete Severe viral infections),HP:0002205 (Recurrent respiratory infections)	Haematological and immunological disorders	INC	SNV+SNV	DNAH9 DNAH9	17-11598799-C-CT 17-11933942-T-G	Heterozygous Heterozygous	NM_001372.4:c.308dup NM_001372.4:c.12360T>G	p.Leu104ProfsTer45 p.Asp4120Glu	Maternal Paternal	Pathogenic VUS	Ciliary dyskinesia, primary, 40	618300	Autosomal recessive
	GTX23-EMAFF	Father	76.1	Male	Healthy					17-11933942-T-G	Heterozygous	NM_001372.4:c.12360T>G	p.Asp4120Glu
	GTX23-EMAFM	Mother	71.8	Female	Healthy					17-11598799-C-CT	Heterozygous	NM_001372.4:c.308dup	p.Leu104ProfsTer45
Trio	GTX23-WHBV	Proband	1	Female	HP:0008872 (Feeding difficulties in infancy),HP:0004322 (Short stature)	Growth disorders	INC	SNV+SNV	RTTN RTTN	18-70109697-TA-T 18-70076000-C-T	heterozgyous heterozgyous	NM_173630.4:c.3703del NM_173630.4:c.4375-459G>A	p.Tyr1235ThrfsTer9 p.?	Maternal Paternal	Likely pathogenic VUS	Microcephaly, short stature, and polymicrogyria with seizures	614833	Autosomal recessive
	GTX23-WHBVF	Father	30	Male	Healthy					18-70076000-C-T	Heterozygous	NM_173630.4:c.4375-459G>A	p.?	-		-	-
	GTX23-WHBVM	Mother	35	Female	Healthy					18-70109697-TA-T	Heterozygous	NM_173630.4:c.3703del	p.Tyr1235ThrfsTer9	-		-	-
Trio	GTX23-WLCY	Proband	37	Male	HP:0000505 (Visual impairment),HP:0007675 (Progressive night blindness)	Ophthalmological disorders	INC	SNV SNV	CNGB1 RP1	16-57964482-C-G 8-54629679-C-T	heterozygous heterozygous	NM_001297.5:c.217+5G>C NM_006269.2:c.5797C>T	p.? p.Arg1933Ter	paternal paternal	Pathogenic Pathogenic	Retinitis pigmentosa 45 Retinitis pigmentosa 1	613767 180100	Autosomal recessive Autosomal recessive	Single Heterozygous Single Heterozygous
	GTX23-WLCYF	Father	64	Male	Healthy					16-57964482-C-G 8-54629679-C-T	heterozygous heterozygous	NM_001297.5:c.217+5G>C NM_006269.2:c.5797C>T	p.? p.Arg1933Ter
	GTX23-WLCYM	Mother	61	Female	Healthy
Trio	GTX23-DNFI	Proband	24	Male	HP:0007675 (Progressive night blindness),HP:0000505 (Visual impairment),HP:0008035 (Retinitis pigmentosa inversa)	Ophthalmological disorders	INC	SNV	PRCD	17-76540143-T-C	heterozygous	NM_001077620.3:c.2T>C	p.Met1?	maternal	Likely pathogenic	Retinitis pigmentosa 36	610599	Autosomal recessive	Single Heterozygous
	GTX23-DNFIF	Father	54	Male	Healthy
	GTX23-DNFIM	Mother	51	Female	Healthy				-	17-76540143-T-C	heterozygous	NM_001077620.3:c.2T>C	p.Met1?
Duo	GDX23-VRYP	Proband	11	Female	HP:0011355 (Localized skin lesion),HP:0100246 (Osteoma),HP:0005059 (Arthralgia/arthritis)	Autoimmune or Rheumatological disorders	INC	SNV	NOD2	16-50711044-T-C	heterozygous	NM_001370466.1:c.1052T>C	p.Phe351Ser	unknown, not paternal	VUS	Blau syndrome	186580	Autosomal dominant
	GDX23-VRYPM	Mother	43	Female	Healthy
Duo	GDX23-RCUE	Proband	10	Male	HP:0000505 (Visual impairment),HP:0007675 (Progressive night blindness)	Ophthalmological disorders	INC	SNV+SNV	RPGR OPA1	X-38286044-TTCC-T 3-193645778-T-A	hemizygous heterozygoys	NM_001034853.2:c.2952_2954del NM_130837.3:c.1732T>A	p.Glu985del p.Phe578Ile	unknown, not paternal unknown, not paternal	VUS VUS	Retinitis pigmentosa 3 Optic atrophy 1	300029 165500	X-linked Autosomal dominant	_x0008_DUAL
	GDX23-RCUEF	Father	52	Male	Healthy									-		-	-
Duo	GDX23-GWQS	Proband	50	Male	HP:0000505 (Visual impairment)	Ophthalmological disorders	INC	SNV	ABCA4	1-94080525-AT-A	heterozygous	NM_000350.3:c.1051del	p.Ile351LeufsTer23	unknown, not maternal	Likely pathogenic	Retinitis pigmentosa 19	601718	Autosomal recessive	Single Heterozygous
	GDX23-GWQSM	Mother	80	Female	Healthy				-	-	-			-		-	-
Trio	GTX23-GZCV	Proband	7	Male	HP:0003537 (Hypouricemia),HP:0003149 (Hyperuricosuria)	Renal and urinary tract disorders	INC	SNV	SLC22A12	11-64591825-G-A	heterozygous	NM_144585.4:c.269G>A	p.Arg90His	maternal	Pathogenic	Hypouricemia, renal	220150	Autosomal recessive	Single Heterozygous
	GTX23-GZCVF	Father	35	Male	Healthy				-	-	-			-		-	-
	GTX23-GZCVM	Mother	36	Female	Healthy				SLC22A12	11-64591825-G-A	heterozygous	NM_144585.4:c.269G>A	p.Arg90His	-		-	-
Proband	GPX23-VSBP	Proband	43	Female	HP:0007675 (Progressive night blindness),HP:0000529 (Progressive visual loss),HP:0000505 (Visual impairment)	Ophthalmological disorders	INC	SNV	EYS	6-64590909-C-CT	heterozygous	NM_001142800.2:c.4957dup	p.Ser1653LysfsTer2	unknown	pathogenic	Retinitis pigmentosa 25	602772	Autosomal recessive	Single Heterozygous
Proband	GPX23-JNOX	Proband	6	Female	HP:0000717 (Autism),HP:0000347 (Micrognathia)	Neurodevelopmental disorder	INC	SNV	SYNGAP1	6-33435286-G-A	heterozygous	NM_006772.3:c.644G>A	p.Gly215Asp	unknown	VUS	Intellectual developmental disorder, autosomal dominant 5	612621	Autosomal dominant
Duo	GDX23-JIBS	Proband	31	Female	HP:0100665 (Angioedema)	Dermatological disorders	INC	SNV	COL7A1	3-48594529-G-T	heterozygous	NM_000094.4:c.105C>A	p.Tyr35Ter	unknown, not paternal	pathogenic	Epidermolysis bullosa dystrophica, autosomal recessive	226600	Autosomal recessive	Single Heterozygous
	GDX23-JIBSF	Father	60	Male	Healthy
Proband	GPX23-TSNX	Proband	0	Male	HP:0001263 (Global developmental delay),HP:0000252 (Microcephaly),HP:0001290 (Generalized hypotonia),HP:0008755 (Laryngotracheomalacia),HP:0000347 (Micrognathia)	Neurodevelopmental disorder	INC	SNV	CHD3	17-7900665-A-T	heterozygous	NM_001005273.3:c.2912A>T	p.Asp971Val	unknown	VUS	Snijders Blok-Campeau syndrome	618205	Autosomal dominant
Proband	GPX23-LJBJ	Proband	2	Male	HP:0001249 (Intellectual disability),HP:0001263 (Global developmental delay),HP:0000750 (Delayed speech and language development),HP:0000265 (Mastoiditis),HP:0002500 (Abnormality of the cerebral white matter)	Neurodevelopmental disorder	INC	SNV	KDM5C	X-53198853-A-G	hemizygous	NM_004187.5:c.2279T>C	p.Leu760Pro	unknown	VUS	Intellectual developmental disorder, X-linked syndromic, Claes-Jensen type	300534	X-linked
Trio	GTX23-MOIS	Proband	4	Female	HP:0001263 (Global developmental delay)	Neurodevelopmental disorder	INC	SNV+SNV	CAD CAD	2-27225790-C-CT 2-27243501-G-A	heterozygous heterozygous	NM_004341.5:c.1707dup NM_004341.5:c.6661G>A	p.Asn570Ter p.Val2221Met	Maternal Paternal	Likely pathogenic VUS	Developmental and epileptic encephalopathy 50	616457	Autosomal recessive
	GTX23-MOISF	Father	39	Male	Healthy					2-27243501-G-A	Heterozygous	NM_004341.5:c.6661G>A	p.Val2221Met
	GTX23-MOISM	Mother	38	Female	Healthy					2-27225790-C-CT	Heterozygous	NM_004341.5:c.1707dup	p.Asn570Ter

## Sheet: Table S3
Table S3. Detailed information on the 16 variants in 16 patients that could only be identified by GS (n=16).
ID	Sex	Gene	Zygosity	HGVS c.	Disease Name		Origin	Note
Positive results
GPX23-CTAG	M	NF1	HET	NM_001042492.3:c.288+1139T>A	Neurofibromatosis, type 1	AD	Unknown	Deep intron
GPX23-AIYQ	F	NF1	HET	NM_001042492.3:c.5610-363T>G	Neurofibromatosis, type 1	AD	Unknown	Deep intron
GTX23-FGOT	F	NF1	HET	NM_001042492.3:c.888+645T>A	Neurofibromatosis, type 1	AD	De novo	Deep intron
GTX23-XLBT	F	MT-TL1	Heteroplasmy (44%)	NC_012920.1:m.3243A>G	MELAS	MT	Maternal	Mitochondrial
GTX23-UQST	M	MT-TL1	Heteroplasmy (91%)	NC_012920.1:m.3243A>G	MELAS	MT	Maternal	Mitochondrial
GTX23-CBEH	M	PUF60	HET	NC_000008.11:g.143827051_143831347del, exon 1 deletion (4.3kb)	Verheij syndrome	AD	De novo	Small deletion
GTX23-LIAO	M	GALC	HET	NC_000014.9:g.87926143_87936007del, exon 1 deletion (9.9kb)	Krabbe disease	AR	In trans	Small deletion
GTX23-KBJY	F	BBS1	HET	NC_000011.10:g.66521726_66524099del, exon 10-11 deletion (2.4kb)	Bardet-Biedl syndrome 1	AR	In trans	Small deletion
GTX23-UFDD	M	CLCN4	HET	NC_000023.11:g.10185370_10185371ins[10186788_10186875inv;AAGGTGCCAGCT] and NC_000023.11:g.10185710_10187719delinsT	Raynaud-Claes syndrome	XL	De novo	Complex SV
GPX23-YWOI	F	TSC2	HET	NC_000016.10:g.[2021625_2043894del;2043895_2064850inv;2064851_2064938del]	Tuberous sclerosis-2	AD	Unknown	Complex SV
GTX23-DRAG	M	DMPK	HET	NM_004409.5:c.*224CTG[106]	Myotonic dystrophy 1	AD	Paternal	EXP
GPX23-IBOG	F	NOTCH2NLC	HET	NM_001364012.2:c.-164GGC[93]	Oculopharyngodistal myopathy 3	AD	Unknown	EXP
GDX23-AWEF	F	DMPK	HET	NM_004409.5:c.*224CTG[124]	Myotonic dystrophy 1	AD	Unknown	EXP
GTX23-BOOT	F	FMR1	HET	NM_002024.6:c.-129CGG[82]	Fragile X tremor/ataxia syndrome	XL	Maternal	EXP
Inconclusive results
GPX23-NKQF	F	MERTK	HOM	NM_006343.3:c.2190-893T>G	Retinitis pigmentosa 38	AR	Unknown	Deep intron
GTX23-DEPT	M	STEEP1	HEM	NC_000023.11:g.119531050_119538727del	Intellectual developmental disorder, X-linked 107	XL	Maternal	3’UTR
Abbreviation: AD; autosomal dominant, AR; autosomal recessive, XL; X-linked, MT; mitochondrial, Heterozygous; HET, Homozygous; HOM, EXP; repeat expansion, SV; structrual variant, MELAS; Mitochondrial myopathy, encephalopathy, lactic acidosis, and stroke-like episodes

## Sheet: Table S4
Table S4. Study participant preferences and attitudes toward secondary findings (n = 493).
	Strongly disagree	Disagree	Neutral	Agree	Strongly agree
I want to know the secondary findings;	n (%)	n (%)	n (%)	n (%)	n (%)
If the risk of disease is significantly increased	4 (0.8)	1 (0.2)	60 (12.2)	52 (10.5)	376 (76.3)
If the risk of disease is slightly increased	6 (1.2)	3 (0.6)	64 (13.0)	59 (12.0)	361 (73.2)
If an effective prevention or treatment is available	2 (0.4)	0 (0)	56 (11.4)	43 (8.7)	392 (79.5)
Even if there is no effective prevention or treatment	6 (1.2)	7 (1.4)	73 (14.8)	61 (12.4)	346 (70.2)
If there is a high risk of passing on a disease or genetic mutation to my child	2 (0.4)	2 (0.4)	60 (12.2)	37 (7.5)	392 (79.5)
If there is a risk of a severe disease	2 (0.4)	0 (0)	57 (11.6)	41 (8.3)	393 (79.7)
If there is a risk for a disease with mild symptoms	7 (1.4)	5 (1.0)	69 (14.0)	57 (11.6)	355 (72.0)
Even if the meaning of the result is uncertain	5 (1.0)	3 (0.6)	67 (13.6)	56 (11.4)	362 (73.4)

## Sheet: Table S5
Table S5. Detailed information on the secondary findings identified by GS in 18 families (n=29).
ID	Relation	Age	Sex	Gene	Position	Zygosity	HGVS c.	HGVS p.	Classification	Disease name	OMIM ID
GTX23-WBYQF	Father	38.1	Male	KCNQ1	11-2776006-C-T	Heterozygous	NM_000218.3:c.1637C>T	NP_000209.2:p.Ser546Leu	Pathogenic	Long-QT syndrome type 1	192500
GTX23-RREV	Proband	20.1	Male	BRCA2	13-32326151-G-T	Heterozygous	NM_000059.4:c.475+1G>T	NP_000050.3:p.?	Pathogenic	Breast-ovarian cancer, familial, 2	612555
	Father	50.3	Male
GTX23-DBFI	Proband	0.9	Male	BRCA1	17-43049188-A-G	Heterozygous	NM_007294.4:c.5339T>C	NP_009225.1:p.Leu1780Pro	Pathogenic	Breast-ovarian cancer, familial, 1	604370
	Father	30.5	Male
GTX23-ESTQ	Proband	43.4	Female	KCNH2	7-150952508-G-A	heterozygous	NM_000238.4:c.1474C>T	NP_000229.1:p.His492Tyr	Likely pathogenic	Long-QT syndrome type 2	613688
	Mother	70.9	Female
GTX23-YXNF	Proband	8.1	Male	MYH7	14-23429038-G-A	heterozygous	NM_000257.4:c.1324C>T	NP_000248.2:p.Arg442Cys	Pathogenic	Cardiomyopathy, hypertrophic, 1	192600
	Father	39.2	Male
GPX23-OLII	Proband	36.5	Female	RYR1	19-38586140-C-T	heterozygous	NM_000540.3:c.14918C>T	NP_000531.2:p.Pro4973Leu	Likely pathogenic	Malignant hyperthermia	145600
	Child	9.1	Female
GTX23-UGGN	Proband	12.8	Male	PCSK9	1-55039931-G-A	heterozygous	NM_174936.4:c.94G>A	NP_777596.2:p.Glu32Lys	Pathogenic	Hypercholesterolemia, familial, 3	603776
	Mother	43.1	Female
GTX23-AYPXM	Mother	46	Female	GLA	X-101398024-TCTC-T	heterozygous	NM_000169.3:c.1072_1074del	NP_000160.1:p.Glu358del	Pathogenic	Fabry disease	301500
GTX23-ZSAT	Proband	10.7	Female	BRCA2	13-32363497-T-TAC	heterozygous	NM_000059.4:c.8298_8299dup	NP_000050.3:p.Pro2767HisfsTer11	Pathogenic	Breast-ovarian cancer, familial, 2	612555
	Father	52.5	Male
GDX23-FFET	Proband	31.5	Female	LDLR	19-11116209-C-G	heterozygous	NM_000527.5:c.1702C>G	NP_000518.1:p.Leu568Val	Pathogenic	Hypercholesterolemia, familial, 1	143890
	Mother	59.1	Female
GTX23-GTPOF	Father	46	Male	PMS2	7-6003696-GCA-G	heterozygous	NM_000535.7:c.345_346del	NP_000526.2:p.Ala116ThrfsTer22	Pathogenic	Lynch syndrome	614337
GTX23-KBJYF	Father	51	Male	MYL3	3-46860813-G-C	heterozygous	NM_000258.3:c.170C>G	NP_000249.1:p.Ala57Gly	Likely pathogenic	Cardiomyopathy, hypertrophic, 8	608751
GTX23-GNJTF	Father	45	Male	PALB2	16-23607896-CA-C	heterozygous	NM_024675.4:c.3317del	NP_078951.2:p.Met1106SerfsTer18	Likely pathogenic	Breast-ovarian cancer, familial, susceptibility to, 5	620442
GTX23-CCDE	Proband	8	Male	PCSK9	1-55039931-G-A	heterozygous	NM_174936.4:c.94G>A	NP_777596.2:p.Glu32Lys	Pathogenic	Hypercholesterolemia, familial, 3	603776
	Father	44	Male
GTX23-VEMH	Proband	12	Male	KCNQ1	NC_000011.10:g.2583005_2590662del	heterozygous			Likely pathogenic	Long-QT syndrome type 1	192500
	Mother	47	Female
GPX23-FCCY	Proband	3	Male	SCN5A	3-38551505-G-A	heterozygous	NM_000335.5:c.4864C>T	NP_000326.2:p.Arg1622Ter	Pathogenic	Long QT syndrome type 3	603830
GTX23-RXTJ	Proband	1	Female	MYL3	3-46860813-G-C	heterozygous	NM_000258.3:c.170C>G	NP_000249.1:p.Ala57Gly	Likely pathogenic	Cardiomyopathy, hypertrophic, 8	608751
	Father	31	Male
GTX23-FYBHF	Father	38.7	Male	SDHB	1-17022649-G-A	heterozygous	NM_003000.3:c.724C>T	NP_002991.2:p.Arg242Cys	Likely pathogenic	Paraganglioma 4	115310

## Sheet: Table S6
Table S6. Clinical interventions were performed in 56 families based on primary or secondary findings from GS. (n=56)
ID	Disease Name	OMIM number	Secondary finding	OMIM number	Clinical intervention	Details
GDX23-QLOC	Breast cancer, somatic	114480			Disease surveillance	Cancer screening
GDX23-SPJD	Von Hippel-Lindau syndrome	193300			Disease surveillance	Cancer screening
GPX23-YWOI	Tuberous sclerosis-2	613254			Disease surveillance	Cancer screening
GTX23-DBFI	FLNC-related disorder	102565	Breast-ovarian cancer, familial, 1	604370	Disease surveillance	Cancer screening
GTX23-DHLK	Tuberous sclerosis-2	613254			Disease surveillance	Cancer screening
GTX23-GNJTF			Breast-ovarian cancer, familial, susceptibility to, 5	620442	Disease surveillance	Cancer screening
GTX23-GTPOF			Lynch syndrome	614337	Disease surveillance	Cancer screening
GTX23-NIUH	Beckwith-Wiedemann syndrome	130650			Disease surveillance	Cancer screening
GTX23-OIGU	Beckwith-Wiedemann syndrome	130650			Disease surveillance	Cancer screening
GTX23-RREV	Leber congenital amaurosis 3	604232	Breast-ovarian cancer, familial, 2	612555	Disease surveillance	Cancer screening
GTX23-YYXB	Cowden syndrome 1	158350			Disease surveillance	Cancer screening
GTX23-ZSAT			Breast-ovarian cancer, familial, 2	612555	Disease surveillance	Cancer screening
GPX23-DQVH	Aortic aneurysm, familial thoracic 11, susceptibility to	617349			Disease surveillance	Cardiovascular disease risk assessment
GPX23-FCCY			Long QT syndrome type 3	603830	Disease surveillance	Cardiovascular disease risk assessment
GTX23-ESTQ			Long-QT syndrome type 2	613688	Disease surveillance	Cardiovascular disease risk assessment
GTX23-VEMH			Long-QT syndrome type 1	192500	Disease surveillance	Cardiovascular disease risk assessment
GTX23-WBYQF			Long-QT syndrome type 1	192500	Disease surveillance	Cardiovascular disease risk assessment
GTX23-WMDF	Marfan syndrome	154700			Disease surveillance	Cardiovascular disease risk assessment
GTX23-YXNF			Cardiomyopathy, hypertrophic, 1	192600	Disease surveillance	Cardiovascular disease risk assessment
GPX23-EZBK	Moyamoya disease 2, susceptibility to	607151			Disease surveillance	Cerebrovascular disease risk assessment
GPX23-FUMS	Hereditary hemorrhagic telangiectasia	187300			Disease surveillance	Cerebrovascular disease risk assessment
GPX23-VPQY	Moyamoya disease 2, susceptibility to	607151			Disease surveillance	Cerebrovascular disease risk assessment
GPX23-AIYQ	Neurofibromatosis, type 1	162200			Disease surveillance	Refer to specialists
GPX23-LCFI	Neurofibromatosis, type 1	162200			Disease surveillance	Refer to specialists
GTX23-AJWV	Neurofibromatosis, type 1	162200			Disease surveillance	Refer to specialists
GTX23-AYPXM			Fabry disease	301500	Disease surveillance	Refer to specialists
GTX23-FGOT	Neurofibromatosis, type 1	162200			Disease surveillance	Refer to specialists
GTX23-RXTJ	Neurofibromatosis, type 1	162200	Cardiomyopathy, hypertrophic, 8	608751	Disease surveillance	Refer to specialists
GTX23-YTEH	Neurofibromatosis, type 1	162200			Disease surveillance	Refer to specialists
GPX23-OLII	CACNA1A-related disorder	601011	Malignant hyperthermia	145600	Medications	Antiepileptic drugs
GTX23-FNNR	Dravet syndrome	607208			Medications	Antiepileptic drugs
GPX23-WMWC	Osteogenesis imperfecta, type I Cylindromatosis, familial	166200 132700			Medications	Bisphosphonate therapy
GTX23-FMYO	Exostoses, multiple, type 1	133700			Medications	Bisphosphonate therapy
GTX23-MEGEM	Osteogenesis imperfecta, type IV	166220			Medications	Bisphosphonate therapy
GTX23-LUHY	Noonan syndrome 1	163950			Medications	Growth hormone
GTX23-ODPY	Noonan syndrome 1	163950			Medications	Growth hormone
GTX23-YYPS	Noonan syndrome 1	163950			Medications	Growth hormone
GDX23-FFET			Hypercholesterolemia, familial, 1	143890	Medications	Lipid-lowering agent
GTX23-CCDE			Hypercholesterolemia, familial, 3	603776	Medications	Lipid-lowering agent
GDX23-UBRR	Hypocalcemia, autosomal dominant	601198			Medications	Mineral supplements
GPX23-IGPD	Hypokalemic periodic paralysis, type 1	170400			Medications	Mineral supplements
GTX23-GZCV	Hypouricemia, renal	220150			Medications	Mineral supplements
GTX23-UQSTF	Mitochondrial myopathy, encephalopathy, lactic acidosis, and stroke-like episodes; MELAS	540000			Medications	Mitochondrial cocktail therapy
GTX23-XLBT	Mitochondrial myopathy, encephalopathy, lactic acidosis, and stroke-like episodes; MELAS	540000			Medications	Mitochondrial cocktail therapy
GPX23-CZHV	Aortic aneurysm, familial thoracic 11, susceptibility to	617349			Surgery	Aortic valve replacement
GPX23-HRPI	Loeys-Dietz syndrome	610168			Surgery	Aortic valve replacement
GPX23-SPKD	Cardiomyopathy, dilated, 3B	302045			Solid organ transplantation	Heart transplantation
GPX23-USLI	Cardiomyopathy, dilated, 1G	604145			Solid organ transplantation	Heart transplantation
GDX23-TUZF	Alport syndrome 1, X-linked	301050			Solid organ transplantation	Kidney transplantation
GTX23-TADK	Alport syndrome 1, X-linked	301050			Solid organ transplantation	Kidney transplantation
GTX23-UYYT	Renal tubular dysgenesis	267430			Solid organ transplantation	Kidney transplantation
GTX23-VXEJ	Polycystic kidney disease 1	173900			Solid organ transplantation	Kidney transplantation
GDX23-VRYP	Blau syndrome	186580			Bone marrow transplantation	Bone marrow transplantation
GTX23-LIAO	Krabbe disease	245200			Bone marrow transplantation	Bone marrow transplantation
GTX23-UGGN	Immunodeficiency, common variable, 10	615577	Hypercholesterolemia, familial, 3	603776	Bone marrow transplantation	Bone marrow transplantation
GPX23-CTAG	Neurofibromatosis, type 1	162200			Family planning	Preimplantation genetic diagnosis

## Sheet: Table S7
Table S7. Demographic and clinical characteristics of the study participants that received genetic counseling (n = 68).
Characteristics	Categories		n (%)
Gender		Men	22 (32.4)
		Women	46 (67.6)
Age (years)		<30	10 (14.7)
		30–40	24 (35.3)
		40–50	26 (38.2)
		≥50	8 (11.8)
Relationship to the patient		Patient	27 (39.7)
		Mother	33 (48.5)
		Father	7 (10.3)
		Others (grandparents)	1 (1.5)
Education		High-school graduation	17 (25.0)
		Higher than college graduation	51 (75.0)
Family history		Yes	19 (27.9)
		No	49 (72.1)
Onset-to-diagnosis duration		<6 months	21 (30.9)
		6 months–1 year	22 (32.4)
		1–3 years	16 (23.5)
		3–10 years	9 (13.2)
Disease Classification		Neoplasms (C00-D48)	1 (1.5)
		Endocrine, nutritional and metabolic diseases (E00-E90)	1 (1.5)
		Mental and behavioural disorders (F00-F99)	5 (7.4)
		Diseases of the nervous system (G00-G99)	9 (13.2)
		Diseases of the eye and adnexa (H00-H59)	13 (19.1)
		Diseases of the circulatory system (I00-I99)	4 (5.9)
		Diseases of the skin and subcutaneous tissue (L00-L99)	1 (1.5)
		Diseases of the genitourinary system (N00-N99)	1 (1.5)
		Congenital malformations, deformations and chromosomal abnormalities (Q00-Q99)	33(48.5)
Registration for the exempted calculation of health insurance		Yes	31 (45.6)
		No	37 (54.4)
Disability registration		Yes	23 (33.8)
		No	45 (66.2)
